# Supplementary material for: 2-(4-Methyl­sulfanylphen­yl)-1H-benzimidazol-3-ium bromide
Source: Acta Crystallogr Sect E Struct Rep Online. 2011 Jan 12;67(Pt 2):o341–2. doi: 10.1107/S1600536811000146 (PMC3051663; doi:10.1107/S1600536811000146)
Supplement: Supplementary file 2 [file e-67-0o341-Isup2.hkl]

#
# h,k,l, Fc-squared, Fo-squared, sigma(Fo-squared) and status flag
#
data_I
_shelx_title ' z1_zia_0m in P 21/c'
_shelx_refln_list_code          4
_shelx_F_calc_maximum      154.05
_exptl_crystal_F_000       648.00
_reflns_d_resolution_high  0.7828
 
loop_
 _symmetry_equiv_pos_as_xyz
 'x, y, z'
 '-x, y+1/2, -z+1/2'
 '-x, -y, -z'
 'x, -y-1/2, z-1/2'
 
_cell_length_a     5.3289
_cell_length_b    24.0195
_cell_length_c    10.9544
_cell_angle_alpha  90.000
_cell_angle_beta  100.113
_cell_angle_gamma  90.000
 
_shelx_F_squared_multiplier     1.000
 
loop_
 _refln_index_h
 _refln_index_k
 _refln_index_l
 _refln_F_squared_calc
 _refln_F_squared_meas
 _refln_F_squared_sigma
 _refln_observed_status
   1   0   0      963.66     1026.15     14.04 o
   2   0   0     8155.25     8481.62    116.33 o
   3   0   0      865.51      856.54     15.06 o
   4   0   0     1952.68     2002.76     32.06 o
   5   0   0      424.40      408.06     18.17 o
   6   0   0      222.78      233.72     11.29 o
   1   1   0      383.24      331.17      3.58 o
   2   1   0      577.96      593.40      7.19 o
   3   1   0     3958.25     3824.16     41.61 o
   4   1   0      235.58      212.14      5.15 o
   5   1   0      309.27      315.19      8.15 o
   6   1   0       80.07       89.19      7.59 o
   0   2   0    11520.04    10639.45    311.39 o
   1   2   0     1427.01     1461.05     11.74 o
   2   2   0     8033.87     8150.00     89.13 o
   3   2   0     1395.73     1357.89     15.61 o
   4   2   0     1275.16     1297.11     15.01 o
   5   2   0      772.12      752.79     12.26 o
   6   2   0      207.20      204.04      9.26 o
   1   3   0     5511.05     6032.22     46.50 o
   2   3   0      391.20      416.07      5.63 o
   3   3   0     1931.74     1903.25     19.70 o
   4   3   0       13.05        7.37      3.41 o
   5   3   0       19.56       27.41      5.59 o
   6   3   0       78.57       78.90      8.27 o
   0   4   0     2304.43     2371.68     55.78 o
   1   4   0     1803.05     1920.58     17.00 o
   2   4   0     1247.04     1311.59     14.99 o
   3   4   0      229.00      236.73      6.69 o
   4   4   0       43.88       44.67      4.23 o
   5   4   0        9.07       12.75      6.96 o
   6   4   0      161.16      164.99     10.10 o
   1   5   0      195.58      228.43      3.71 o
   2   5   0      190.00      193.62      4.03 o
   3   5   0      553.04      551.76      8.46 o
   4   5   0        8.18        2.17      4.81 o
   5   5   0       27.97       23.69      8.16 o
   6   5   0      111.72      110.91      9.15 o
   0   6   0      255.23      274.20      9.45 o
   1   6   0     2951.14     2999.68     28.69 o
   2   6   0      130.84      134.69      3.68 o
   3   6   0        0.60        0.00      2.93 o
   4   6   0       52.85       44.71      9.46 o
   5   6   0       43.00       48.83      7.96 o
   6   6   0       54.12       64.48      8.92 o
   1   7   0     4337.71     4188.04     41.22 o
   2   7   0       29.37       35.00      2.72 o
   3   7   0      375.17      337.83     11.96 o
   4   7   0       53.73       44.57      6.82 o
   5   7   0       27.28       43.96     10.88 o
   6   7   0        0.63        0.00      9.52 o
   0   8   0     1904.50     1974.56     35.30 o
   1   8   0      342.15      370.78      6.22 o
   2   8   0     7713.53     7957.65     75.74 o
   3   8   0      364.29      350.06      9.55 o
   4   8   0      540.93      524.77     13.73 o
   5   8   0      134.80      134.39     12.01 o
   6   8   0       34.08       24.71     10.35 o
   1   9   0     2347.37     2265.56     25.24 o
   2   9   0      215.66      226.14      4.58 o
   3   9   0     1565.74     1561.69     23.24 o
   4   9   0      269.61      272.62     10.86 o
   5   9   0      219.28      225.20     11.72 o
   6   9   0      121.29      121.19     11.86 o
   0  10   0    10116.50     9901.00    161.22 o
   1  10   0     4288.13     4587.43     48.44 o
   2  10   0     1672.04     1600.63     17.16 o
   3  10   0      450.89      469.72     11.34 o
   4  10   0      676.98      689.57     16.93 o
   5  10   0      147.77      159.75     11.18 o
   6  10   0       32.42       52.56     11.40 o
   1  11   0    10886.03    10966.56    110.23 o
   2  11   0      134.60      132.58      4.52 o
   3  11   0     2100.95     2113.83     25.42 o
   4  11   0      110.55      102.24      9.62 o
   5  11   0      428.52      420.96     15.01 o
   6  11   0       77.80      107.40     12.65 o
   0  12   0       85.96       64.78      7.60 o
   1  12   0        2.04        6.69      3.93 o
   2  12   0     5041.20     4857.49     47.10 o
   3  12   0      640.43      658.96     12.71 o
   4  12   0      436.43      426.95     15.65 o
   5  12   0      238.15      242.71     14.39 o
   6  12   0        2.21        1.08     12.56 o
   1  13   0     5004.30     5118.16     51.97 o
   2  13   0        5.00        4.06      3.84 o
   3  13   0     1687.10     1676.09     23.53 o
   4  13   0      313.37      318.54     14.72 o
   5  13   0      676.83      653.62     21.35 o
   6  13   0       99.15      103.85     14.71 o
   0  14   0     3298.88     3095.51     56.33 o
   1  14   0      697.58      711.76     11.72 o
   2  14   0      478.84      464.23      9.02 o
   3  14   0       89.24       83.89      7.35 o
   4  14   0        4.31       12.29     10.44 o
   5  14   0       25.32       23.16     12.35 o
   1  15   0      749.35      763.61     12.56 o
   2  15   0       13.54        7.18      4.57 o
   3  15   0       88.29       86.25      7.37 o
   4  15   0      382.51      381.68     16.58 o
   5  15   0      173.59      186.36     15.28 o
   0  16   0      301.70      289.29     21.03 o
   1  16   0      171.79      158.72      6.92 o
   2  16   0       98.77       99.46      7.23 o
   3  16   0       29.04       28.40      7.47 o
   4  16   0      100.54      113.52     13.25 o
   5  16   0        5.41        6.08     12.62 o
   1  17   0       71.01       83.26      7.69 o
   2  17   0      771.71      767.18     16.69 o
   3  17   0       18.02        8.77      7.58 o
   4  17   0        0.48        7.83     10.32 o
   5  17   0        3.10       10.78     13.55 o
   0  18   0       24.28        1.73      8.82 o
   1  18   0     2285.29     2338.33     29.11 o
   2  18   0      411.56      391.70     10.78 o
   3  18   0        1.41        3.76      5.92 o
   4  18   0       14.18       12.77      7.29 o
   5  18   0        6.08       22.22     14.39 o
   1  19   0     1843.86     1797.73     25.31 o
   2  19   0      495.27      470.34     15.67 o
   3  19   0      561.67      540.20     17.08 o
   4  19   0       92.15       89.63      9.75 o
   5  19   0       39.76       51.06     20.07 o
   0  20   0     1627.10     1680.09     33.97 o
   1  20   0       73.97      121.24     12.26 o
   2  20   0        9.74        7.10      7.16 o
   3  20   0       40.15       37.47      6.66 o
   4  20   0      157.62      159.22     10.75 o
   5  20   0       21.37       19.63     15.42 o
   1  21   0     1990.85     2057.18     30.88 o
   2  21   0       13.52       18.27      8.34 o
   3  21   0      444.10      374.08     17.09 o
   4  21   0       47.87       50.03      9.75 o
   0  22   0      169.82      207.72     22.03 o
   1  22   0       11.87       32.49     10.48 o
   2  22   0      622.25      635.36     25.22 o
   3  22   0       93.52       91.04      9.04 o
   4  22   0      129.76      136.89     11.53 o
   1  23   0      402.02      420.93     24.74 o
   2  23   0        5.55        0.00      9.81 o
   3  23   0      319.27      256.07     19.32 o
   4  23   0       82.81       77.09     11.29 o
   0  24   0     1413.84     1410.73     40.54 o
   1  24   0      181.79      190.34     14.03 o
   2  24   0      287.26      281.37     17.80 o
   3  24   0        1.52        0.00     11.95 o
   4  24   0       81.68       47.79     11.48 o
   1  25   0      290.41      272.64     19.49 o
   2  25   0       68.14       75.79     11.90 o
   3  25   0       84.74       53.39     17.23 o
   0  26   0       30.85       47.37     17.87 o
   1  26   0       80.65      102.73     15.15 o
   2  26   0       92.46       79.40     13.73 o
   3  26   0       45.90       11.84     13.22 o
   1  27   0        6.78       24.70     14.29 o
   2  27   0       11.58        6.73     14.72 o
   3  27   0        9.06       13.52     16.37 o
   0  28   0      210.79      258.52     26.13 o
   1  28   0       61.53       75.73     15.86 o
   2  28   0        8.77        5.63     17.04 o
   1  29   0       46.96       49.19     16.00 o
   2  29   0        0.87        0.00     20.08 o
   0  30   0      121.80      164.65     29.21 o
   1  30   0      107.96      120.90     17.62 o
  -6   1   1        4.72        0.00      7.27 o
  -5   1   1      129.96      117.53      7.84 o
  -4   1   1      162.83      166.54      9.60 o
  -3   1   1      309.10      338.74      8.50 o
  -2   1   1       46.89       48.11      2.68 o
  -1   1   1    14790.81    15027.92    170.12 o
   0   1   1      259.06      269.46      4.85 o
   1   1   1     1370.46     1380.05      9.46 o
   2   1   1     2811.56     2940.06     26.24 o
   3   1   1       39.48       27.61      3.44 o
   4   1   1       33.38       34.49      4.65 o
   5   1   1       38.97       29.46      5.57 o
   6   1   1       17.66       14.70      6.69 o
  -6   2   1      140.53      132.60     11.86 o
  -5   2   1        0.80        0.00      6.66 o
  -4   2   1      813.04      816.09     13.61 o
  -3   2   1        4.15        8.01      4.18 o
  -2   2   1     8788.76     8941.65     83.47 o
  -1   2   1     3328.45     3453.35     29.08 o
   0   2   1      135.02      162.85      2.27 o
   1   2   1      920.13      950.43      6.97 o
   2   2   1     2320.98     2334.22     22.31 o
   3   2   1     2122.45     2050.76     19.77 o
   4   2   1       15.48        1.27      4.49 o
   5   2   1      159.80      138.02      7.02 o
   6   2   1        6.58        4.78      7.51 o
  -6   3   1       96.42      105.85     11.91 o
  -5   3   1      419.52      399.39     14.02 o
  -4   3   1       13.87        9.63      5.45 o
  -3   3   1     3109.23     2916.71     33.72 o
  -2   3   1     3711.24     3903.90     40.88 o
  -1   3   1     3419.71     3638.66     28.10 o
   0   3   1      155.01      137.01      3.29 o
   1   3   1      256.16      271.15      3.06 o
   2   3   1      772.80      813.42      9.15 o
   3   3   1     3027.47     3084.29     28.44 o
   4   3   1     1030.49      962.29     13.64 o
   5   3   1       43.68       33.26      5.92 o
   6   3   1      111.89      117.44      9.35 o
  -6   4   1      138.29      161.47     13.13 o
  -5   4   1       47.10       68.44     13.79 o
  -4   4   1     1532.73     1523.42     24.32 o
  -3   4   1      254.33      261.85      9.40 o
  -2   4   1     6696.15     6684.77     66.02 o
  -1   4   1      749.07      812.80      6.87 o
   0   4   1     8381.13     8442.06     75.98 o
   1   4   1     3944.70     4071.02     35.68 o
   2   4   1     2006.19     2049.44     18.72 o
   3   4   1     1762.63     1743.96     19.77 o
   4   4   1       13.20        8.47      5.67 o
   5   4   1      293.40      301.77     13.72 o
   6   4   1        0.93        0.00      8.44 o
  -6   5   1       97.47      108.30     12.72 o
  -5   5   1     1124.53     1118.74     20.49 o
  -4   5   1      451.48      466.48     15.12 o
  -3   5   1     3765.47     3862.43     47.05 o
  -2   5   1       48.63       60.72      3.67 o
  -1   5   1    15389.83    15494.64    129.62 o
   0   5   1     4992.79     5168.18     65.78 o
   1   5   1     8240.59     8382.33     75.23 o
   2   5   1     6119.48     6175.89     55.34 o
   3   5   1      280.53      288.14      7.22 o
   4   5   1     1397.11     1370.09     20.86 o
   5   5   1      324.85      330.02     10.96 o
   6   5   1      218.67      247.03     14.69 o
  -6   6   1      161.12      186.36     14.24 o
  -5   6   1       21.05       13.42      7.40 o
  -4   6   1     2036.97     2080.32     29.72 o
  -3   6   1       14.05       15.69      3.50 o
  -2   6   1     2563.89     2326.06     22.50 o
  -1   6   1     3878.60     4030.10     36.51 o
   0   6   1    17500.57    16975.61    171.68 o
   1   6   1     7648.86     7601.07     75.46 o
   2   6   1     4193.33     4240.90     43.00 o
   3   6   1      710.00      616.05     10.65 o
   4   6   1      299.78      304.46      9.52 o
   5   6   1      441.57      447.27     14.22 o
   6   6   1        6.53       10.67      9.46 o
  -6   7   1        0.47        0.00     12.14 o
  -5   7   1      475.54      483.46     14.15 o
  -4   7   1       14.84       22.14      6.68 o
  -3   7   1     8202.29     8494.17     95.21 o
  -2   7   1     3795.04     3975.83     40.84 o
  -1   7   1     5731.55     6063.82     56.32 o
   0   7   1      907.28      939.98     12.45 o
   1   7   1     3790.64     3823.43     41.51 o
   2   7   1     1689.84     1725.29     18.07 o
   3   7   1     2164.08     2135.29     26.66 o
   4   7   1     2303.00     2289.46     31.21 o
   5   7   1       36.30       44.95      8.96 o
   6   7   1      116.37      114.21     11.68 o
  -6   8   1       92.71      114.05     11.01 o
  -5   8   1       66.98       65.66      9.24 o
  -4   8   1     1064.40     1062.01     24.61 o
  -3   8   1      469.03      512.78     11.46 o
  -2   8   1     2616.45     2557.50     27.42 o
  -1   8   1      650.54      688.35      8.62 o
   0   8   1     4711.41     4780.95     49.68 o
   1   8   1     3276.77     3347.56     37.04 o
   2   8   1      972.81      972.92     10.74 o
   3   8   1      543.30      518.60      9.40 o
   4   8   1        2.75        0.15      5.96 o
   5   8   1      223.75      247.70     11.78 o
   6   8   1        0.46        9.90     10.47 o
  -6   9   1        2.45        0.00      9.87 o
  -5   9   1      401.95      436.67     15.03 o
  -4   9   1      300.68      314.38     11.28 o
  -3   9   1       38.39       33.63      5.55 o
  -2   9   1      173.47      213.36      4.52 o
  -1   9   1      537.82      471.60      7.18 o
   0   9   1      253.54      264.63      7.57 o
   1   9   1     1348.81     1396.10     18.19 o
   2   9   1      448.93      427.96      8.86 o
   3   9   1      485.21      459.72      7.88 o
   4   9   1      120.04      143.74      9.25 o
   5   9   1      128.94      140.83     10.89 o
   6   9   1      111.59      132.62     14.04 o
  -6  10   1        4.52        4.39     10.49 o
  -5  10   1       20.10       11.23      9.12 o
  -4  10   1       67.37       70.46      8.16 o
  -3  10   1      234.54      243.01      7.81 o
  -2  10   1     2263.75     2462.42     22.62 o
  -1  10   1       29.05       27.19      3.45 o
   0  10   1     3322.46     3531.39     37.98 o
   1  10   1     1450.81     1561.03     19.42 o
   2  10   1       51.48       59.71      3.79 o
   3  10   1      407.94      422.44      8.23 o
   4  10   1       40.57       31.84      8.10 o
   5  10   1        1.75        0.00      9.29 o
   6  10   1        1.53       14.01     11.41 o
  -6  11   1       10.01       15.93     11.11 o
  -5  11   1        5.87        0.00      9.22 o
  -4  11   1        1.47        0.00     10.79 o
  -3  11   1      206.86      215.74      7.04 o
  -2  11   1     1502.21     1532.53     15.41 o
  -1  11   1     1601.73     1695.22     19.70 o
   0  11   1      233.08      257.67      9.18 o
   1  11   1      277.82      324.48      7.52 o
   2  11   1      472.05      460.22     12.33 o
   3  11   1      620.13      634.32     10.89 o
   4  11   1       52.30       47.16      8.56 o
   5  11   1        0.07        0.00      9.32 o
   6  11   1        0.75        0.00     11.67 o
  -6  12   1       15.36       28.78     13.72 o
  -5  12   1       21.62       23.70     10.87 o
  -4  12   1       49.74       38.05      9.92 o
  -3  12   1       59.52       57.32      5.47 o
  -2  12   1      125.52      115.81      4.19 o
  -1  12   1      906.47     1047.68     14.72 o
   0  12   1      502.66      490.90      9.56 o
   1  12   1      302.69      309.97      9.44 o
   2  12   1      641.86      648.77     10.38 o
   3  12   1       53.02       57.88      5.91 o
   4  12   1        6.39       11.28     10.31 o
   5  12   1       21.28       28.57     10.28 o
   6  12   1        6.55        0.00     11.79 o
  -6  13   1        7.42       12.59     12.99 o
  -5  13   1       56.70       46.86     12.04 o
  -4  13   1       81.42       99.06     15.68 o
  -3  13   1     1825.34     1749.53     24.23 o
  -2  13   1      765.95      744.21     10.82 o
  -1  13   1       37.03       23.84      4.60 o
   0  13   1      287.15      263.00      7.41 o
   1  13   1      583.63      545.26     10.46 o
   2  13   1        4.70        3.91      4.19 o
   3  13   1      547.44      507.80     15.13 o
   4  13   1      522.95      497.56     22.00 o
   5  13   1        1.10        0.00     11.33 o
  -6  14   1       72.62       65.17     14.61 o
  -5  14   1        2.30        0.00     11.84 o
  -4  14   1      703.64      700.72     20.73 o
  -3  14   1      165.00      172.42      7.84 o
  -2  14   1     1530.45     1519.06     17.45 o
  -1  14   1      621.34      631.92     11.56 o
   0  14   1     2360.33     2245.54     30.51 o
   1  14   1      929.67      893.24     14.09 o
   2  14   1      801.72      816.06     12.66 o
   3  14   1      483.33      458.69     11.83 o
   4  14   1      208.98      208.03     13.78 o
   5  14   1      186.21      193.02     15.05 o
  -5  15   1      199.91      236.95     15.93 o
  -4  15   1        9.83       10.37     10.93 o
  -3  15   1      606.31      605.34     13.56 o
  -2  15   1      152.51      151.69      5.95 o
  -1  15   1     3644.42     3616.91     40.77 o
   0  15   1     1637.71     1722.22     22.28 o
   1  15   1     2799.05     2763.13     32.42 o
   2  15   1     1727.70     1660.57     20.51 o
   3  15   1        5.21       10.08      6.46 o
   4  15   1      159.89      167.12     13.56 o
   5  15   1        1.43       13.22     13.09 o
  -5  16   1        4.51       10.59     12.91 o
  -4  16   1      661.75      655.21     21.39 o
  -3  16   1      146.92      147.31      8.60 o
  -2  16   1     1588.53     1506.58     18.06 o
  -1  16   1        7.65       28.70      5.70 o
   0  16   1     2203.99     2177.38     27.06 o
   1  16   1     1198.38     1171.74     18.51 o
   2  16   1      226.12      208.08      7.59 o
   3  16   1      658.34      658.16     16.19 o
   4  16   1      290.09      289.10     11.92 o
   5  16   1      236.44      258.89     21.10 o
  -5  17   1      237.83      243.91     17.22 o
  -4  17   1      164.16      168.42     14.12 o
  -3  17   1     1563.08     1502.96     27.54 o
  -2  17   1     1284.83     1247.64     23.02 o
  -1  17   1      963.37      993.14     17.05 o
   0  17   1      358.46      379.26     10.02 o
   1  17   1      837.00      826.51     15.47 o
   2  17   1      352.24      357.59     12.32 o
   3  17   1      956.76      906.44     28.01 o
   4  17   1      307.58      331.35     11.65 o
   5  17   1        7.09       10.71     13.87 o
  -5  18   1        6.43       17.36     14.34 o
  -4  18   1      294.78      294.00     10.70 o
  -3  18   1      145.09      141.39     10.89 o
  -2  18   1     2877.52     2838.04     39.78 o
  -1  18   1      359.28      368.51     13.51 o
   0  18   1     1805.62     1805.25     25.69 o
   1  18   1      830.25      821.50     16.58 o
   2  18   1      587.21      527.22     16.49 o
   3  18   1     1031.87      954.51     24.13 o
   4  18   1      129.61      132.05      9.34 o
   5  18   1       81.04       93.66     17.32 o
  -5  19   1      242.57      240.17     18.56 o
  -4  19   1       24.79       29.92      9.38 o
  -3  19   1       21.75       18.57      6.35 o
  -2  19   1      224.53      198.33      8.86 o
  -1  19   1      807.16      734.66     15.82 o
   0  19   1      271.10      239.83      9.57 o
   1  19   1      576.52      548.48     14.69 o
   2  19   1      305.80      297.77     16.48 o
   3  19   1       12.74        9.34      6.27 o
   4  19   1        7.09        8.54     10.78 o
   5  19   1       15.17       18.37     15.24 o
  -5  20   1        1.42        9.35     15.12 o
  -4  20   1       38.63       30.67      8.84 o
  -3  20   1       44.20       35.72      6.40 o
  -2  20   1     1113.63     1040.18     18.01 o
  -1  20   1      415.98      371.37     12.57 o
   0  20   1      435.26      412.14     16.32 o
   1  20   1      231.54      240.74     12.94 o
   2  20   1      215.59      209.18     13.16 o
   3  20   1      573.64      522.99     24.13 o
   4  20   1       30.37       21.37      8.91 o
  -4  21   1       26.22       30.22      9.34 o
  -3  21   1      144.14      126.38     11.64 o
  -2  21   1       32.96       16.84      8.16 o
  -1  21   1      274.50      258.93     14.01 o
   0  21   1        1.33       10.64      8.88 o
   1  21   1       22.96        7.14      8.89 o
   2  21   1      285.29      255.78     14.37 o
   3  21   1        1.78        2.61      7.05 o
   4  21   1       21.20       25.67      9.63 o
  -4  22   1        7.31        0.00      9.37 o
  -3  22   1       14.60        3.87      6.99 o
  -2  22   1       46.35        7.59      9.02 o
  -1  22   1       46.24       40.60      9.96 o
   0  22   1       25.40       22.64     10.10 o
   1  22   1       37.58       32.20     10.60 o
   2  22   1        0.63        0.00      9.89 o
   3  22   1       56.14       36.54      8.39 o
   4  22   1        4.61        7.42     11.15 o
  -4  23   1       12.49        9.62     10.11 o
  -3  23   1      207.92      195.39     11.13 o
  -2  23   1       36.98       55.18      9.84 o
  -1  23   1       27.33       27.58      9.31 o
   0  23   1        7.12        7.04     10.56 o
   1  23   1       22.82       19.04     10.82 o
   2  23   1       23.51       17.31     11.79 o
   3  23   1       18.28       16.99     11.31 o
   4  23   1       71.25       70.55     11.35 o
  -4  24   1       61.88       52.27     11.25 o
  -3  24   1        0.05        0.00     12.09 o
  -2  24   1       64.35       76.83     12.16 o
  -1  24   1      180.19      203.26     12.61 o
   0  24   1       16.97       40.22     11.42 o
   1  24   1        2.84       18.31     13.45 o
   2  24   1      181.19      163.57     14.28 o
   3  24   1       34.88       34.79     14.24 o
   4  24   1        3.18        0.00     11.04 o
  -3  25   1       24.23        1.81     12.58 o
  -2  25   1       36.31       35.46     11.12 o
  -1  25   1      577.37      663.82     23.07 o
   0  25   1      137.07      165.89     13.80 o
   1  25   1      228.55      224.35     18.94 o
   2  25   1      202.02      245.83     17.31 o
   3  25   1        0.58        9.33     14.34 o
  -3  26   1        3.35        0.00     12.79 o
  -2  26   1      206.49      210.40     15.26 o
  -1  26   1       36.59       65.04     14.22 o
   0  26   1      336.59      388.52     20.81 o
   1  26   1      148.98      160.70     18.46 o
   2  26   1      108.54      103.97     14.14 o
   3  26   1       86.78       79.53     18.05 o
  -3  27   1      196.93      174.03     20.83 o
  -2  27   1      114.20      112.50     16.37 o
  -1  27   1      138.25      165.99     16.55 o
   0  27   1      111.97      120.11     14.41 o
   1  27   1      127.14      165.07     18.89 o
   2  27   1       66.12       82.85     16.24 o
   3  27   1       86.58       65.47     16.69 o
  -2  28   1       85.17      109.85     16.95 o
  -1  28   1       16.93       59.80     15.24 o
   0  28   1       28.45       40.63     13.78 o
   1  28   1        1.80       16.40     14.97 o
   2  28   1       63.51       93.21     19.24 o
  -2  29   1       35.15       27.25     15.74 o
  -1  29   1      347.04      343.70     20.49 o
   0  29   1      129.25      148.70     15.85 o
   1  29   1      166.85      206.48     20.94 o
   2  29   1      167.65      178.39     21.97 o
  -1  30   1       18.32       19.48     16.02 o
   0  30   1       75.41       52.34     16.66 o
   1  30   1       38.50       13.50     15.96 o
  -6   0   2      272.05      257.19     21.25 o
  -5   0   2      470.46      426.53     26.21 o
  -4   0   2     1717.48     1712.14     40.58 o
  -3   0   2     3622.95     3722.67     73.43 o
  -2   0   2     3509.16     3517.08     57.44 o
  -1   0   2    11169.95    11569.21    129.96 o
   0   0   2      567.30      647.43      8.71 o
   2   0   2      296.03      299.21      7.26 o
   3   0   2     2817.78     2882.70     37.20 o
   4   0   2       37.31       33.53      7.85 o
   5   0   2      493.33      518.46     16.21 o
   6   0   2       57.96       54.48     10.96 o
  -6   1   2        8.52        0.00     13.44 o
  -5   1   2      688.08      665.86     18.41 o
  -4   1   2      262.27      246.57     10.45 o
  -3   1   2     2474.55     2478.75     32.51 o
  -2   1   2     4346.18     4233.96     42.55 o
  -1   1   2     5571.62     5876.36     45.67 o
   0   1   2      637.84      587.11      5.53 o
   1   1   2    10185.80    10473.78     64.22 o
   2   1   2      197.21      157.58      2.96 o
   3   1   2       36.50       36.34      3.45 o
   4   1   2     1512.92     1473.67     17.11 o
   5   1   2        2.85        2.92      6.41 o
   6   1   2      105.50      114.01      8.43 o
  -6   2   2       85.02       86.76     11.00 o
  -5   2   2      244.69      247.42     11.24 o
  -4   2   2     3331.53     3337.78     40.28 o
  -3   2   2     2336.75     2502.72     27.90 o
  -2   2   2     7397.97     7443.58     81.63 o
  -1   2   2    10301.05    10419.94     77.87 o
   0   2   2     1390.68     1362.67     11.47 o
   1   2   2     7370.50     7685.51     52.97 o
   2   2   2      840.22      845.32      7.97 o
   3   2   2     2839.31     2900.25     26.49 o
   4   2   2       49.36       52.12      5.14 o
   5   2   2      366.53      334.70      9.32 o
   6   2   2       96.31       83.59      8.57 o
  -6   3   2        4.48       12.94     10.62 o
  -5   3   2      642.58      661.10     17.60 o
  -4   3   2        9.84       13.15      5.11 o
  -3   3   2       81.55       68.10      5.89 o
  -2   3   2     2111.71     2085.17     20.63 o
  -1   3   2     2654.15     2782.80     21.31 o
   0   3   2     4498.29     4873.70     40.11 o
   1   3   2      231.07      229.60      3.21 o
   2   3   2     2209.37     2310.45     19.37 o
   3   3   2        1.35        0.00      3.16 o
   4   3   2      674.74      673.97     17.75 o
   5   3   2        1.05        3.04      6.32 o
   6   3   2       10.69        0.55      8.84 o
  -6   4   2        9.75       19.02     12.52 o
  -5   4   2      389.75      397.59     14.91 o
  -4   4   2       86.84       88.18      7.26 o
  -3   4   2       31.74       23.16      3.76 o
  -2   4   2     1476.31     1535.64     14.67 o
  -1   4   2      836.82      835.10      7.45 o
   0   4   2     4260.56     4523.77     36.21 o
   1   4   2     1652.24     1663.18     14.15 o
   2   4   2      130.66      132.88      2.96 o
   3   4   2      636.24      655.33      8.91 o
   4   4   2        0.61        0.00      4.68 o
   5   4   2       23.50       22.42      6.71 o
   6   4   2        0.23        0.00     10.13 o
  -6   5   2       15.22       33.73     11.55 o
  -5   5   2      381.81      385.72     14.93 o
  -4   5   2      132.84      120.13     11.17 o
  -3   5   2       78.40       81.07      5.07 o
  -2   5   2     1184.94     1286.93     12.20 o
  -1   5   2      904.24      946.25      8.37 o
   0   5   2      480.30      517.08      5.35 o
   1   5   2       70.15       72.33      2.41 o
   2   5   2        3.04        5.18      2.17 o
   3   5   2        3.21        0.00      3.52 o
   4   5   2      136.40      137.26      6.99 o
   5   5   2        0.48        0.00      7.47 o
   6   5   2        1.42        0.00     10.13 o
  -6   6   2      156.28      178.11     14.20 o
  -5   6   2      342.90      359.26     15.44 o
  -4   6   2       40.86       33.58      5.11 o
  -3   6   2       38.19       38.36      3.79 o
  -2   6   2       27.29       25.48      2.79 o
  -1   6   2      270.57      294.93      4.00 o
   0   6   2     4207.33     4152.09     34.34 o
   1   6   2      202.93      197.71      4.55 o
   2   6   2      497.90      507.94      7.20 o
   3   6   2       11.65       11.04      4.37 o
   4   6   2        0.53        0.00      5.54 o
   5   6   2       21.71       22.16      7.87 o
   6   6   2       18.30       20.92     10.72 o
  -6   7   2        3.10        0.00     11.65 o
  -5   7   2       47.41       46.80      8.30 o
  -4   7   2       32.36       36.84      5.73 o
  -3   7   2      359.61      325.16     10.72 o
  -2   7   2      781.16      802.76      9.84 o
  -1   7   2       96.88       96.25      2.60 o
   0   7   2     3756.49     3711.14     32.57 o
   1   7   2       86.12       86.21      3.46 o
   2   7   2     1375.70     1322.80     14.22 o
   3   7   2      116.33      111.65      5.02 o
   4   7   2      106.70      111.07      7.56 o
   5   7   2        0.13        1.67      7.94 o
   6   7   2       12.20        0.00     10.66 o
  -6   8   2       77.04       82.89     13.71 o
  -5   8   2       18.85        5.42      8.29 o
  -4   8   2      690.78      670.49     15.33 o
  -3   8   2      676.74      683.04     12.96 o
  -2   8   2     2017.39     2033.76     20.77 o
  -1   8   2     9913.92    10068.24     85.87 o
   0   8   2       12.83       12.57      2.37 o
   1   8   2     1141.36     1166.60     14.08 o
   2   8   2      441.75      416.14      9.65 o
   3   8   2     2604.29     2597.80     26.68 o
   4   8   2       16.17       16.22      6.60 o
   5   8   2      160.39      171.93     10.74 o
   6   8   2       14.49        4.61     10.89 o
  -6   9   2       23.38       12.94     12.90 o
  -5   9   2      678.09      679.60     17.71 o
  -4   9   2      286.52      286.44     10.95 o
  -3   9   2     1539.95     1467.51     23.99 o
  -2   9   2     1667.03     1615.35     15.50 o
  -1   9   2     1536.58     1534.44     15.22 o
   0   9   2     1777.37     1668.01     17.74 o
   1   9   2      685.35      711.74     10.20 o
   2   9   2     1541.15     1454.14     16.73 o
   3   9   2       26.14       28.31      3.92 o
   4   9   2      623.31      611.94     13.91 o
   5   9   2        7.95        8.08      9.64 o
   6   9   2       70.41       88.98     13.65 o
  -6  10   2      386.96      438.14     19.72 o
  -5  10   2       34.12       31.42      9.47 o
  -4  10   2      873.49      904.42     20.69 o
  -3  10   2     1134.26     1112.30     18.23 o
  -2  10   2     2326.03     2314.31     20.88 o
  -1  10   2     1096.95     1017.22     12.35 o
   0  10   2     7570.78     8067.41     79.50 o
   1  10   2     6200.73     6119.11     62.42 o
   2  10   2      400.42      383.34      8.13 o
   3  10   2      948.28      935.34     13.18 o
   4  10   2        3.19        4.41      8.62 o
   5  10   2      196.79      211.19     12.64 o
   6  10   2        5.62        7.21     11.58 o
  -6  11   2       51.35       51.69     15.29 o
  -5  11   2      331.90      372.70     24.16 o
  -4  11   2      527.83      531.80     16.97 o
  -3  11   2      698.41      670.00     11.80 o
  -2  11   2     1768.35     1756.43     16.79 o
  -1  11   2     1438.82     1376.88     16.78 o
   0  11   2     7700.51     7883.02     78.17 o
   1  11   2      458.30      449.08     10.61 o
   2  11   2     5986.24     6089.79     63.60 o
   3  11   2       13.74       20.78      4.86 o
   4  11   2      957.24      949.75     23.95 o
   5  11   2        5.19        7.89     10.10 o
   6  11   2      125.68      153.09     14.67 o
  -6  12   2      131.01      153.17     15.05 o
  -5  12   2       22.01       29.39     11.22 o
  -4  12   2     1950.87     2020.60     43.61 o
  -3  12   2      738.80      737.39     13.08 o
  -2  12   2     3003.94     2967.89     26.77 o
  -1  12   2     7634.64     7400.60     73.80 o
   0  12   2      931.91      976.82     12.78 o
   1  12   2       65.65       45.95      4.76 o
   2  12   2      403.81      430.70      9.34 o
   3  12   2     1491.85     1496.18     25.72 o
   4  12   2        6.48       13.01     10.02 o
   5  12   2      120.87      124.86     11.98 o
  -6  13   2       35.00       53.57     13.92 o
  -5  13   2      352.30      345.80     16.51 o
  -4  13   2     1479.43     1501.82     40.37 o
  -3  13   2      981.14      976.39     16.21 o
  -2  13   2     1884.93     1847.64     19.15 o
  -1  13   2      353.86      332.63      7.94 o
   0  13   2     3665.41     3800.42     39.68 o
   1  13   2       75.65       62.41      5.33 o
   2  13   2     2814.27     2814.87     32.16 o
   3  13   2      121.02      114.82      7.27 o
   4  13   2      663.58      695.90     25.86 o
   5  13   2       54.95       46.36     12.99 o
  -6  14   2       95.97      106.08     15.48 o
  -5  14   2       12.99       11.09     12.05 o
  -4  14   2       10.12       11.01     10.41 o
  -3  14   2      114.65      118.63      7.21 o
  -2  14   2      525.94      513.70      8.82 o
  -1  14   2      399.18      383.52      8.78 o
   0  14   2     2007.77     2007.78     23.36 o
   1  14   2     2225.39     2117.71     26.86 o
   2  14   2       11.23       12.86      5.11 o
   3  14   2      221.02      227.19      9.27 o
   4  14   2        0.27        0.01     10.59 o
   5  14   2       14.42       17.15     12.41 o
  -5  15   2       94.54      115.09     14.00 o
  -4  15   2      512.34      468.28     17.82 o
  -3  15   2      934.52      949.37     19.62 o
  -2  15   2       28.87       30.22      5.00 o
  -1  15   2       75.01       63.29      5.63 o
   0  15   2      594.10      594.94     11.10 o
   1  15   2       17.69       10.17      5.44 o
   2  15   2      468.09      487.09     11.52 o
   3  15   2        0.85        7.29      5.44 o
   4  15   2       51.72       58.11      8.59 o
   5  15   2       80.29       64.07     13.88 o
  -5  16   2       72.05       77.66     13.96 o
  -4  16   2        1.70        0.00     11.04 o
  -3  16   2      132.33      123.93      9.78 o
  -2  16   2      126.80      130.38      6.12 o
  -1  16   2      407.07      428.20     11.90 o
   0  16   2       82.52       71.35      5.85 o
   1  16   2      246.08      238.15      9.25 o
   2  16   2      131.26      141.14      7.45 o
   3  16   2        2.20        2.03      5.25 o
   4  16   2        0.69        0.00      6.61 o
   5  16   2       36.72       57.01     14.30 o
  -5  17   2       45.84       71.43     14.37 o
  -4  17   2        9.37        0.00     11.61 o
  -3  17   2        0.43        0.00      7.48 o
  -2  17   2       34.16       35.98      5.48 o
  -1  17   2     1065.87     1100.04     21.97 o
   0  17   2        1.53        0.00      5.40 o
   1  17   2       11.65        4.59      5.08 o
   2  17   2      132.06      132.70      8.22 o
   3  17   2      218.38      208.20      9.10 o
   4  17   2        6.78        5.73      7.59 o
   5  17   2        0.05        5.55     14.26 o
  -5  18   2        1.16       10.17     13.93 o
  -4  18   2       51.68       69.33     11.09 o
  -3  18   2        4.58        0.00      7.72 o
  -2  18   2       51.55       53.70      6.35 o
  -1  18   2      230.07      253.67      8.75 o
   0  18   2     1255.20     1300.28     19.62 o
   1  18   2        6.98        4.51      6.45 o
   2  18   2     1513.09     1585.36     29.09 o
   3  18   2      277.85      272.83     11.62 o
   4  18   2       16.31       12.64      8.13 o
   5  18   2        7.64        8.63     14.18 o
  -5  19   2       80.55       99.81     16.05 o
  -4  19   2       91.92       83.52      8.51 o
  -3  19   2      368.39      356.18     11.03 o
  -2  19   2      807.28      757.71     15.20 o
  -1  19   2      693.87      735.49     15.69 o
   0  19   2     2117.41     2139.24     29.87 o
   1  19   2       10.80        9.08      7.99 o
   2  19   2      621.43      647.40     18.96 o
   3  19   2      174.07      157.46     10.37 o
   4  19   2      180.55      178.79     11.89 o
   5  19   2        8.95       28.46     15.22 o
  -5  20   2       78.37      104.06     27.52 o
  -4  20   2      120.71      139.50      9.91 o
  -3  20   2      193.27      189.76      9.40 o
  -2  20   2      329.37      323.46     10.73 o
  -1  20   2       55.38       57.32      8.21 o
   0  20   2      726.04      746.79     18.17 o
   1  20   2     1094.44     1092.16     21.79 o
   2  20   2       80.30       64.71     13.67 o
   3  20   2       15.23       16.42      7.58 o
   4  20   2        2.18        1.91      9.11 o
  -4  21   2       40.96       59.46      9.56 o
  -3  21   2      251.50      220.16     11.17 o
  -2  21   2      516.11      484.90     13.86 o
  -1  21   2      107.17      160.95     10.19 o
   0  21   2     1539.66     1497.17     34.30 o
   1  21   2       67.56       70.38      9.90 o
   2  21   2     1183.66     1219.97     31.19 o
   3  21   2        1.50        9.68      7.82 o
   4  21   2      182.13      165.68     13.52 o
  -4  22   2      387.40      379.52     14.61 o
  -3  22   2      132.43      118.60      8.26 o
  -2  22   2      440.64      453.96     15.91 o
  -1  22   2      697.91      759.93     18.58 o
   0  22   2      106.16      110.72     12.83 o
   1  22   2      112.40      115.32     12.18 o
   2  22   2        9.51        9.45     10.73 o
   3  22   2      231.36      223.01     14.10 o
   4  22   2        2.54        1.03     10.14 o
  -4  23   2       20.26       21.82     10.13 o
  -3  23   2      354.90      351.04     27.85 o
  -2  23   2      471.14      472.94     15.47 o
  -1  23   2      158.19      176.19     11.30 o
   0  23   2      254.35      311.74     16.68 o
   1  23   2       98.16      126.44     17.12 o
   2  23   2      318.00      312.98     15.82 o
   3  23   2       18.71       10.60     13.36 o
   4  23   2      110.12      102.50     18.29 o
  -4  24   2       10.39        6.75     10.53 o
  -3  24   2       96.03       86.39     13.05 o
  -2  24   2       19.43       20.48     10.42 o
  -1  24   2      242.71      233.99     14.30 o
   0  24   2      413.84      401.16     26.68 o
   1  24   2      896.46      915.15     27.61 o
   2  24   2       14.29       14.14     13.18 o
   3  24   2      140.66      129.98     15.90 o
  -3  25   2       55.67       32.71     13.83 o
  -2  25   2       77.85       84.62     12.25 o
  -1  25   2      212.21      229.08     24.14 o
   0  25   2      237.04      213.44     14.78 o
   1  25   2       15.50       23.13     15.30 o
   2  25   2      155.84      108.21     17.87 o
   3  25   2        4.43        0.00     14.30 o
  -3  26   2       18.78       26.83     16.57 o
  -2  26   2      131.96      136.94     13.24 o
  -1  26   2      125.47      101.41     15.36 o
   0  26   2       36.51       50.73     12.87 o
   1  26   2       14.81       25.58     17.04 o
   2  26   2       64.34       59.40     15.63 o
   3  26   2       35.38        3.67     15.05 o
  -3  27   2        0.71        0.00     13.42 o
  -2  27   2        8.57        6.23     13.14 o
  -1  27   2       10.11        0.00     14.54 o
   0  27   2        8.34       17.33     15.82 o
   1  27   2        0.51        9.75     17.11 o
   2  27   2        3.96        9.35     17.42 o
  -2  28   2        2.84        0.00     14.51 o
  -1  28   2       16.35        0.00     14.91 o
   0  28   2       36.39       16.42     13.69 o
   1  28   2      138.44      159.98     20.78 o
   2  28   2       43.60       45.17     29.08 o
  -2  29   2       27.27       21.80     15.83 o
  -1  29   2        2.90        0.00     15.23 o
   0  29   2       32.84       70.26     14.37 o
   1  29   2        1.63        0.00     17.62 o
  -1  30   2        0.71        0.00     15.79 o
   0  30   2      183.17      220.25     23.03 o
  -6   1   3       19.84        1.97     16.09 o
  -5   1   3       62.93       50.85     11.65 o
  -4   1   3      420.51      411.62     10.53 o
  -3   1   3      393.77      398.03      5.88 o
  -2   1   3      929.72     1022.62     11.61 o
  -1   1   3      866.03      938.41      8.44 o
   0   1   3    17075.09    17621.61    144.73 o
   1   1   3       11.30       16.08      1.40 o
   2   1   3      922.95      907.56      8.29 o
   3   1   3      284.15      290.98      6.06 o
   4   1   3       65.44       65.78      5.38 o
   5   1   3        1.49        1.26      6.31 o
   6   1   3        5.50        0.00     11.21 o
  -6   2   3       32.03       23.09     16.53 o
  -5   2   3      387.55      385.80     13.52 o
  -4   2   3      153.42      147.17      7.38 o
  -3   2   3     1929.99     2004.68     20.31 o
  -2   2   3      105.04      104.53      2.65 o
  -1   2   3    11304.78    11500.28     91.17 o
   0   2   3      316.73      326.12      4.77 o
   1   2   3       44.75       50.21      1.78 o
   2   2   3      320.22      329.84      4.59 o
   3   2   3      770.55      759.32      9.82 o
   4   2   3      194.67      175.73      6.87 o
   5   2   3       17.24       16.92      6.36 o
   6   2   3       12.69        1.70     10.06 o
  -6   3   3      238.39      258.06     15.34 o
  -5   3   3      639.45      661.51     18.14 o
  -4   3   3      672.47      664.44     13.71 o
  -3   3   3      908.15      877.30     10.21 o
  -2   3   3     4463.12     4366.94     40.84 o
  -1   3   3      827.73      867.92      8.00 o
   0   3   3     5458.03     5866.65     50.77 o
   1   3   3      180.53      186.91      3.20 o
   2   3   3     1032.22     1009.91      9.37 o
   3   3   3       65.45       60.57      4.21 o
   4   3   3     1046.37     1039.73     14.15 o
   5   3   3      183.56      187.55      8.75 o
   6   3   3       34.77       20.84     11.11 o
  -6   4   3       38.16       55.74     18.24 o
  -5   4   3      177.74      173.07     15.52 o
  -4   4   3      637.15      694.52     17.12 o
  -3   4   3     3578.92     3633.69     39.38 o
  -2   4   3     2074.91     2297.63     23.02 o
  -1   4   3     9135.99     9073.17     69.81 o
   0   4   3        0.64        0.42      1.45 o
   1   4   3     6417.83     6535.65     50.58 o
   2   4   3      580.11      596.73      6.62 o
   3   4   3     1305.11     1311.58     14.66 o
   4   4   3      172.68      161.53      6.72 o
   5   4   3       43.10       43.61      8.11 o
   6   4   3       17.78       38.40     11.41 o
  -6   5   3      528.35      485.32     28.66 o
  -5   5   3      674.66      644.43     22.75 o
  -4   5   3     2872.52     2888.52     34.33 o
  -3   5   3      124.72      124.02      4.06 o
  -2   5   3     4550.84     4662.72     40.07 o
  -1   5   3     1528.87     1597.98     13.92 o
   0   5   3    12650.57    12846.06    102.17 o
   1   5   3      255.98      260.02      4.34 o
   2   5   3     4358.66     4344.84     36.40 o
   3   5   3      978.90      961.11     13.01 o
   4   5   3      322.55      325.41      9.37 o
   5   5   3      264.66      258.80     11.31 o
   6   5   3      100.69      104.97     13.20 o
  -6   6   3      184.13      183.91     16.23 o
  -5   6   3      361.55      371.22     12.19 o
  -4   6   3      593.86      584.04     10.76 o
  -3   6   3     4461.00     4600.41     45.10 o
  -2   6   3      909.74     1014.23     10.23 o
  -1   6   3     4349.08     4003.18     30.78 o
   0   6   3      305.11      302.25      4.62 o
   1   6   3    10062.49    10079.94     81.52 o
   2   6   3      838.14      816.99      9.52 o
   3   6   3     2026.15     2028.28     20.42 o
   4   6   3       44.92       42.78      6.50 o
   5   6   3      192.85      196.97     16.69 o
   6   6   3       41.07       44.61     11.64 o
  -6   7   3      127.22      151.61     15.94 o
  -5   7   3       23.94       25.17      8.15 o
  -4   7   3      770.79      755.98     15.92 o
  -3   7   3      782.08      742.43     12.22 o
  -2   7   3    13291.30    13649.45    119.68 o
  -1   7   3     2152.84     2329.62     20.00 o
   0   7   3     6879.63     7214.41     63.50 o
   1   7   3       11.60        5.95      2.74 o
   2   7   3     3198.20     3213.08     30.08 o
   3   7   3      206.83      205.89      5.59 o
   4   7   3      623.04      620.52     12.83 o
   5   7   3      333.96      358.70     21.82 o
   6   7   3       28.77       41.57     12.07 o
  -6   8   3      296.12      283.97     18.83 o
  -5   8   3      370.51      377.16     13.44 o
  -4   8   3      735.04      738.32     18.79 o
  -3   8   3     2440.89     2476.06     36.13 o
  -2   8   3     2667.97     2961.50     26.76 o
  -1   8   3     4412.88     4467.79     36.93 o
   0   8   3      166.32      163.77      4.58 o
   1   8   3     2681.57     2664.81     26.14 o
   2   8   3      547.28      553.44      8.20 o
   3   8   3      584.90      602.77      9.68 o
   4   8   3       28.66       27.09      6.69 o
   5   8   3       25.74       41.34     10.18 o
   6   8   3       19.37       29.13     12.04 o
  -6   9   3       60.24       79.31     15.87 o
  -5   9   3       14.63       19.00      8.71 o
  -4   9   3      769.91      734.79     17.87 o
  -3   9   3      279.23      282.45     12.48 o
  -2   9   3      156.55      177.65      4.25 o
  -1   9   3      177.80      136.08      4.28 o
   0   9   3      465.16      404.48      6.85 o
   1   9   3       10.71        7.62      2.97 o
   2   9   3     1252.67     1287.95     14.86 o
   3   9   3      134.38      121.18      5.38 o
   4   9   3      257.61      234.59      9.33 o
   5   9   3       55.40       56.80     10.90 o
  -6  10   3       50.84       51.12     13.73 o
  -5  10   3       46.93       46.28     10.69 o
  -4  10   3       67.07       78.90      9.25 o
  -3  10   3      305.94      319.25     10.07 o
  -2  10   3      424.45      433.03      6.95 o
  -1  10   3     4274.05     4650.82     43.20 o
   0  10   3        0.39        0.00      2.88 o
   1  10   3     1974.98     2088.83     22.95 o
   2  10   3      157.56      157.31      5.65 o
   3  10   3        6.75        2.14      4.63 o
   4  10   3       17.15       12.68      7.36 o
   5  10   3        1.77        1.61      9.92 o
  -6  11   3       11.07        9.70     13.69 o
  -5  11   3       30.44       23.37     10.63 o
  -4  11   3      112.84      129.47     12.50 o
  -3  11   3       39.30       34.45      4.91 o
  -2  11   3      341.63      305.76      5.91 o
  -1  11   3     1285.69     1282.40     13.88 o
   0  11   3     1558.47     1706.39     17.83 o
   1  11   3       17.07       23.40      4.14 o
   2  11   3       70.55       65.55      4.75 o
   3  11   3       35.15       29.36      6.24 o
   4  11   3      130.61      141.06     10.72 o
   5  11   3        5.59        4.25     12.46 o
  -6  12   3        2.50        0.00     14.19 o
  -5  12   3       31.88       10.85     11.03 o
  -4  12   3       35.35       31.47      9.54 o
  -3  12   3       20.76       13.04      5.02 o
  -2  12   3      180.24      190.34      5.51 o
  -1  12   3      125.13      122.63      5.34 o
   0  12   3      372.14      433.71      8.18 o
   1  12   3      333.37      323.69      7.85 o
   2  12   3       84.48       82.23      5.23 o
   3  12   3      239.19      211.58      9.09 o
   4  12   3        8.83        1.80      9.03 o
   5  12   3        0.17        0.00     10.44 o
  -6  13   3       25.69       23.18     15.12 o
  -5  13   3       78.00       86.02     12.81 o
  -4  13   3      139.52      144.86     11.56 o
  -3  13   3      808.93      833.54     14.95 o
  -2  13   3     3102.48     2920.70     29.23 o
  -1  13   3      277.18      258.99      8.59 o
   0  13   3      171.46      158.44      5.79 o
   1  13   3        6.27        0.61      4.78 o
   2  13   3      370.76      359.34      8.77 o
   3  13   3        8.53        7.16      5.45 o
   4  13   3      169.61      156.60     13.26 o
   5  13   3       74.30       76.47     18.08 o
  -6  14   3       61.60       56.97     16.32 o
  -5  14   3      174.07      163.90     14.16 o
  -4  14   3       12.29        1.73      9.89 o
  -3  14   3     1282.23     1198.39     19.13 o
  -2  14   3        1.83        2.53      4.19 o
  -1  14   3     2047.36     2076.79     25.39 o
   0  14   3      120.43      120.35      5.72 o
   1  14   3     2050.06     2019.93     26.14 o
   2  14   3       81.83       84.81      6.14 o
   3  14   3      453.72      448.84     12.48 o
   4  14   3       62.95       55.13     10.52 o
   5  14   3       91.96      133.50     14.78 o
  -5  15   3      148.11      173.60     15.19 o
  -4  15   3      474.85      478.92     21.58 o
  -3  15   3      146.07      136.82      7.96 o
  -2  15   3      913.34      903.39     12.76 o
  -1  15   3      686.23      703.01     12.92 o
   0  15   3     3183.98     3051.43     32.37 o
   1  15   3      235.80      228.56      8.48 o
   2  15   3     1857.05     1853.07     23.13 o
   3  15   3      304.54      288.56     10.09 o
   4  15   3       28.50       30.74      7.22 o
   5  15   3       11.77       21.78     13.93 o
  -5  16   3      280.10      266.01     16.87 o
  -4  16   3      207.41      194.01     14.13 o
  -3  16   3      933.01      938.87     18.40 o
  -2  16   3       37.59       44.34      6.00 o
  -1  16   3     1965.34     1909.23     24.53 o
   0  16   3      307.69      318.57      8.49 o
   1  16   3     1799.19     1812.92     26.90 o
   2  16   3      235.80      242.86      9.36 o
   3  16   3      301.39      277.53     10.38 o
   4  16   3      142.26      146.02      9.60 o
   5  16   3      136.09      149.90     16.37 o
  -5  17   3       73.60       78.66     19.89 o
  -4  17   3      399.59      408.70     20.80 o
  -3  17   3      825.02      776.91     21.53 o
  -2  17   3     3031.46     2989.56     32.81 o
  -1  17   3      579.45      571.92     18.75 o
   0  17   3      961.13      977.46     15.75 o
   1  17   3        4.99        0.00      5.96 o
   2  17   3      645.00      653.08     23.35 o
   3  17   3       27.66       29.27      7.37 o
   4  17   3      350.68      334.25     16.16 o
   5  17   3       13.03       26.52     14.70 o
  -5  18   3      140.96      137.20     15.98 o
  -4  18   3      187.70      181.96     10.19 o
  -3  18   3      510.89      498.19     14.59 o
  -2  18   3       37.02       38.45      6.29 o
  -1  18   3     3784.98     3823.84     44.34 o
   0  18   3       23.77        3.32      6.23 o
   1  18   3     1620.99     1601.72     22.79 o
   2  18   3      141.80      134.25     10.04 o
   3  18   3      345.54      361.49     12.86 o
   4  18   3      184.98      184.92     16.34 o
  -5  19   3       53.15       38.48     15.78 o
  -4  19   3      641.81      612.74     15.62 o
  -3  19   3        4.97        4.55      8.31 o
  -2  19   3       30.12       36.16      6.96 o
  -1  19   3     1325.29     1273.82     20.92 o
   0  19   3      874.87      790.54     18.96 o
   1  19   3       12.70        0.00      8.18 o
   2  19   3      423.66      401.22     15.20 o
   3  19   3       33.15       33.31     10.02 o
   4  19   3       75.39       72.68     10.03 o
  -5  20   3       60.24       81.07     16.11 o
  -4  20   3       35.38       35.09      8.70 o
  -3  20   3       65.63       52.06      7.63 o
  -2  20   3       40.41       29.27      8.10 o
  -1  20   3      878.57      892.92     19.07 o
   0  20   3      366.11      330.12     12.58 o
   1  20   3      331.73      316.39     13.00 o
   2  20   3       29.83       26.06     10.32 o
   3  20   3       47.42       35.08      9.37 o
   4  20   3      136.21      115.91     11.12 o
  -4  21   3        3.74        0.00     10.30 o
  -3  21   3      127.11      108.24      7.91 o
  -2  21   3      341.54      321.53     11.24 o
  -1  21   3      186.04      174.22     10.79 o
   0  21   3       63.67       41.60     16.06 o
   1  21   3       14.23        0.00     10.23 o
   2  21   3       67.51       49.71     11.27 o
   3  21   3      113.09      100.71     10.65 o
   4  21   3       12.79        0.00     10.18 o
  -4  22   3        9.30        0.00      9.32 o
  -3  22   3       18.66        0.98      6.97 o
  -2  22   3       21.80       23.92      8.39 o
  -1  22   3        7.45        1.13      8.69 o
   0  22   3       94.00      100.55     12.92 o
   1  22   3        1.90        0.00     10.58 o
   2  22   3       16.14       11.69     11.17 o
   3  22   3       10.24       11.94     13.19 o
   4  22   3       27.35        7.63     10.62 o
  -4  23   3       34.54       53.24     10.67 o
  -3  23   3       79.66       73.06     11.33 o
  -2  23   3      293.54      316.15     13.35 o
  -1  23   3       31.69       17.12     10.21 o
   0  23   3       24.73       18.71     12.39 o
   1  23   3        0.02        0.00     12.12 o
   2  23   3       21.40        3.32     12.67 o
   3  23   3       13.76        0.00     13.76 o
  -4  24   3       45.16       42.13     10.95 o
  -3  24   3      139.12      164.82     14.33 o
  -2  24   3       11.39       13.74      9.61 o
  -1  24   3       47.69       53.65     13.53 o
   0  24   3       56.30       61.08     13.53 o
   1  24   3       24.69       21.92     13.54 o
   2  24   3        1.16        0.00     14.73 o
   3  24   3       85.24       74.00     15.48 o
  -3  25   3       76.53       61.28     13.62 o
  -2  25   3       30.24       32.82     10.43 o
  -1  25   3      126.30      106.78     15.10 o
   0  25   3      644.16      668.98     23.26 o
   1  25   3       21.18       11.89     15.79 o
   2  25   3      147.52      148.14     19.13 o
   3  25   3       21.22       14.16     15.43 o
  -3  26   3      206.52      234.06     19.11 o
  -2  26   3       48.71       66.24     12.34 o
  -1  26   3      243.06      287.15     27.89 o
   0  26   3        1.98        0.00     13.58 o
   1  26   3      334.19      391.36     25.56 o
   2  26   3       23.01       59.86     17.88 o
   3  26   3       79.34       73.98     28.32 o
  -3  27   3      169.51      181.40     14.84 o
  -2  27   3      346.71      352.04     20.54 o
  -1  27   3       56.56       71.69     15.82 o
   0  27   3      119.55      144.23     14.84 o
   1  27   3       35.48       33.53     18.11 o
   2  27   3       67.52      107.43     23.54 o
  -2  28   3        1.18        3.63     15.05 o
  -1  28   3      106.58       78.75     16.52 o
   0  28   3        2.71       12.17     13.63 o
   1  28   3       64.54       82.42     19.37 o
   2  28   3        7.95       20.36     26.92 o
  -1  29   3       88.58      121.30     19.84 o
   0  29   3      328.79      358.12     21.43 o
   1  29   3       42.48       59.00     19.73 o
  -6   0   4      136.06      113.30     34.06 o
  -5   0   4     1226.50     1268.68     35.29 o
  -4   0   4      413.02      419.56     12.27 o
  -3   0   4     3234.06     3119.22     38.87 o
  -2   0   4     2531.30     2788.69     53.80 o
  -1   0   4     5863.35     5912.80     72.22 o
   0   0   4     3199.98     3374.28     38.32 o
   1   0   4      432.66      384.95      6.20 o
   2   0   4    23730.66    22952.38    226.22 o
   3   0   4        6.29        5.46      5.30 o
   4   0   4      555.36      526.85     14.59 o
   5   0   4        3.40       22.44     10.67 o
   6   0   4       54.69       65.11     21.34 o
  -6   1   4      690.63      665.30     36.46 o
  -5   1   4        4.44        2.14     16.64 o
  -4   1   4     2270.83     2235.70     26.94 o
  -3   1   4       16.57       24.45      2.84 o
  -2   1   4     7293.25     7572.18     75.43 o
  -1   1   4     1172.78     1131.49     10.12 o
   0   1   4     8572.90     8776.41     65.91 o
   1   1   4       24.53       24.76      1.89 o
   2   1   4     8124.83     7984.33     56.98 o
   3   1   4      175.71      161.65      5.50 o
   4   1   4      162.16      156.25      6.78 o
   5   1   4      291.10      295.09     11.59 o
   6   1   4       20.65       28.90     10.94 o
  -6   2   4       35.21       53.74     18.49 o
  -5   2   4      219.96      228.15     10.88 o
  -4   2   4       13.79       13.58      5.32 o
  -3   2   4     6930.15     7075.99     67.93 o
  -2   2   4     1800.09     2091.50     21.05 o
  -1   2   4    10049.19     9941.80     76.23 o
   0   2   4     4526.08     4662.14     36.86 o
   1   2   4      154.72      172.68      3.02 o
   2   2   4     1791.63     1738.66     16.49 o
   3   2   4      381.68      389.50      7.56 o
   4   2   4      558.53      552.75     11.29 o
   5   2   4        5.48        7.72      7.57 o
   6   2   4       51.09       53.96     12.86 o
  -6   3   4      342.33      356.15     17.26 o
  -5   3   4       50.26       41.99      8.81 o
  -4   3   4     2055.67     2075.51     25.47 o
  -3   3   4      428.53      467.61      6.78 o
  -2   3   4      192.11      159.34      3.96 o
  -1   3   4      500.59      480.13      5.36 o
   0   3   4     3716.90     3906.00     31.12 o
   1   3   4     1225.76     1232.18     11.24 o
   2   3   4      593.57      551.76     14.69 o
   3   3   4      409.07      402.66      7.38 o
   4   3   4       39.09       53.77      5.80 o
   5   3   4      110.09      112.12      9.73 o
   6   3   4        3.94        0.00     11.26 o
  -6   4   4       67.21       58.13     12.74 o
  -5   4   4       95.06       99.92      6.31 o
  -4   4   4      413.67      413.91      8.92 o
  -3   4   4      304.81      339.83      6.29 o
  -2   4   4       26.60       19.34      2.26 o
  -1   4   4     2753.09     2810.13     22.70 o
   0   4   4       31.72       32.77      2.38 o
   1   4   4     2204.14     2262.32     18.85 o
   2   4   4      584.52      587.87      7.74 o
   3   4   4        4.83        5.60      3.67 o
   4   4   4      170.74      177.00      7.26 o
   5   4   4        7.92        4.70      8.71 o
   6   4   4        5.52        0.00     11.22 o
  -6   5   4       82.74      104.10     14.15 o
  -5   5   4       63.77       56.63      6.24 o
  -4   5   4      724.47      744.65     14.41 o
  -3   5   4      224.37      249.13      5.91 o
  -2   5   4      236.82      252.23      4.79 o
  -1   5   4      829.80      897.68      8.25 o
   0   5   4      908.43      926.12      9.65 o
   1   5   4      113.82      119.52      3.21 o
   2   5   4       49.74       45.37      3.14 o
   3   5   4        0.90        0.00      3.90 o
   4   5   4        5.33        0.00      6.14 o
   5   5   4       17.57        4.79      9.26 o
  -6   6   4       10.43       16.29     13.14 o
  -5   6   4      419.84      410.54     11.05 o
  -4   6   4      936.35      938.75     15.94 o
  -3   6   4        5.84        4.87      3.18 o
  -2   6   4        0.07        0.00      2.13 o
  -1   6   4       54.57       61.72      2.38 o
   0   6   4       99.11       98.71      3.31 o
   1   6   4     1522.80     1505.17     14.21 o
   2   6   4       97.08       95.96      3.78 o
   3   6   4       23.88       21.88      4.28 o
   4   6   4        0.26        2.02      6.38 o
   5   6   4        0.46        8.71      9.97 o
  -6   7   4       22.94       26.22     14.13 o
  -5   7   4       47.80       62.68      8.67 o
  -4   7   4      334.18      331.27      9.73 o
  -3   7   4        7.94        0.04      4.57 o
  -2   7   4      666.30      613.51      7.03 o
  -1   7   4      574.32      609.07      6.98 o
   0   7   4      544.60      524.36      7.33 o
   1   7   4      694.41      688.25      8.52 o
   2   7   4      136.78      137.04      4.41 o
   3   7   4      231.28      234.65      6.78 o
   4   7   4       96.88       89.54      8.08 o
   5   7   4       16.42       17.77     10.40 o
  -6   8   4        2.96       19.16     13.99 o
  -5   8   4      157.71      157.47     10.17 o
  -4   8   4       47.57       47.03      8.04 o
  -3   8   4     1774.54     1819.83     23.67 o
  -2   8   4      191.27      181.16      3.95 o
  -1   8   4     4179.79     4212.03     34.81 o
   0   8   4     4096.77     4217.88     37.01 o
   1   8   4      413.23      398.88      7.28 o
   2   8   4      317.76      299.83      7.11 o
   3   8   4      200.87      187.10      5.77 o
   4   8   4      474.35      452.07     12.48 o
   5   8   4        0.46        0.00     10.41 o
  -6   9   4      191.06      228.19     30.09 o
  -5   9   4        2.81        3.02      9.44 o
  -4   9   4     1707.09     1719.54     30.48 o
  -3   9   4       56.43       61.46      7.45 o
  -2   9   4     3098.95     2886.01     25.84 o
  -1   9   4      503.51      472.04      6.97 o
   0   9   4     1909.99     1855.48     18.73 o
   1   9   4      682.19      625.29      9.28 o
   2   9   4      916.83      872.59     11.28 o
   3   9   4      403.03      374.67      7.74 o
   4   9   4       89.30       88.74      8.25 o
   5   9   4      123.21      115.87     12.04 o
  -6  10   4       31.81       24.63     13.63 o
  -5  10   4     1453.12     1465.62     29.42 o
  -4  10   4        0.19        1.48      8.19 o
  -3  10   4     2108.13     2123.11     26.97 o
  -2  10   4      763.08      783.79      9.41 o
  -1  10   4     3422.46     3425.50     30.10 o
   0  10   4      252.70      226.85      5.60 o
   1  10   4     4763.46     4747.32     43.88 o
   2  10   4     1478.95     1468.12     17.27 o
   3  10   4       26.30       38.52      4.91 o
   4  10   4      232.20      246.38     11.11 o
   5  10   4       20.13       25.60     11.04 o
  -6  11   4      223.00      274.90     27.89 o
  -5  11   4        4.62       13.91     10.35 o
  -4  11   4      703.60      699.79     18.80 o
  -3  11   4       70.95       62.55      6.15 o
  -2  11   4     1884.68     1862.02     18.15 o
  -1  11   4      334.75      323.35      6.64 o
   0  11   4     2974.33     2902.70     28.20 o
   1  11   4     2039.93     2109.74     21.76 o
   2  11   4      594.88      589.68     10.05 o
   3  11   4     1591.80     1592.41     20.02 o
   4  11   4       40.69       47.61      9.94 o
   5  11   4      190.59      208.71     13.84 o
  -6  12   4        0.52        9.44     14.23 o
  -5  12   4      455.56      473.01     17.53 o
  -4  12   4      324.08      315.47     16.30 o
  -3  12   4     5392.00     5460.28     63.78 o
  -2  12   4      473.19      483.88      8.57 o
  -1  12   4     4552.72     4534.79     41.08 o
   0  12   4     3938.28     3946.20     37.26 o
   1  12   4     1599.27     1608.87     18.64 o
   2  12   4       22.96       18.04      4.71 o
   3  12   4      530.63      562.54     13.16 o
   4  12   4      210.21      216.50      9.47 o
   5  12   4       24.12       44.02     11.75 o
  -6  13   4      115.51      132.15     17.07 o
  -5  13   4        6.30        2.05     11.04 o
  -4  13   4      674.28      663.64     19.49 o
  -3  13   4     1374.46     1335.49     19.23 o
  -2  13   4     1540.99     1487.17     17.12 o
  -1  13   4      685.51      669.61     10.35 o
   0  13   4     1066.56     1002.93     12.96 o
   1  13   4     1006.07     1039.01     16.35 o
   2  13   4      129.24      121.15      6.36 o
   3  13   4      749.01      718.29     17.63 o
   4  13   4       85.05       90.88      9.45 o
   5  13   4      126.47      153.12     15.17 o
  -5  14   4      477.96      516.65     19.61 o
  -4  14   4       98.10       85.13     11.30 o
  -3  14   4      261.93      285.46      8.93 o
  -2  14   4      551.68      544.94      9.49 o
  -1  14   4      882.19      864.34     12.95 o
   0  14   4      154.00      153.36      6.14 o
   1  14   4     1914.29     1958.76     24.27 o
   2  14   4      627.83      588.39     12.02 o
   3  14   4       56.67       48.47      7.75 o
   4  14   4       37.84       30.84      7.54 o
   5  14   4        4.60        0.00     13.85 o
  -5  15   4       22.94       32.04     12.55 o
  -4  15   4      116.75      125.34     18.86 o
  -3  15   4      729.17      649.60     13.77 o
  -2  15   4     1058.28     1025.43     14.73 o
  -1  15   4       15.91        7.63      4.92 o
   0  15   4      101.76       94.07      7.02 o
   1  15   4      208.80      199.33      8.71 o
   2  15   4       24.14       23.57      6.62 o
   3  15   4      153.58      135.65      9.32 o
   4  15   4        4.68        5.04      7.74 o
   5  15   4       11.74        2.41     13.95 o
  -5  16   4        5.59       19.26     12.95 o
  -4  16   4      196.92      187.83     18.93 o
  -3  16   4       47.15       35.52      7.08 o
  -2  16   4       60.81       35.16      5.40 o
  -1  16   4      175.68      171.10      8.89 o
   0  16   4      454.78      434.25     10.89 o
   1  16   4        8.67        5.32      6.13 o
   2  16   4      116.46      103.83      8.41 o
   3  16   4       60.29       54.65      8.74 o
   4  16   4        4.11       17.45      8.29 o
   5  16   4        0.31        0.00     14.55 o
  -5  17   4        2.21        0.00     13.40 o
  -4  17   4      129.48      108.30     18.42 o
  -3  17   4       10.91        2.14      7.05 o
  -2  17   4       16.26       22.27      5.67 o
  -1  17   4       38.75       33.20      6.05 o
   0  17   4      504.22      511.00     12.17 o
   1  17   4       10.63        0.05      6.40 o
   2  17   4        6.79        0.00      8.11 o
   3  17   4       92.65       83.63     10.05 o
   4  17   4       26.86       31.50      9.20 o
  -5  18   4        0.89       23.96     14.13 o
  -4  18   4       83.54       80.15     10.66 o
  -3  18   4      183.72      183.94      9.87 o
  -2  18   4        4.75        2.54      6.01 o
  -1  18   4      256.17      273.43     11.05 o
   0  18   4       26.09       16.56      7.27 o
   1  18   4      178.27      164.15     10.56 o
   2  18   4        3.85        0.00      8.56 o
   3  18   4      472.88      478.20     21.19 o
   4  18   4       90.46       88.44     12.43 o
  -5  19   4        5.87       10.10     14.80 o
  -4  19   4      239.98      232.04     13.86 o
  -3  19   4       83.82       62.92      7.14 o
  -2  19   4      642.57      603.21     12.89 o
  -1  19   4      458.69      466.47     13.75 o
   0  19   4      471.67      496.53     20.82 o
   1  19   4      961.89     1029.62     22.49 o
   2  19   4       20.12        7.58      9.13 o
   3  19   4       71.03       93.88     11.24 o
   4  19   4       33.60       23.53      9.95 o
  -5  20   4      169.48      190.56     17.72 o
  -4  20   4       98.42       96.17      9.77 o
  -3  20   4      288.88      277.25     15.84 o
  -2  20   4       61.13       73.56      7.43 o
  -1  20   4      664.15      606.50     16.70 o
   0  20   4      106.94      106.28     12.61 o
   1  20   4      937.51      927.28     29.89 o
   2  20   4      331.39      385.06     15.78 o
   3  20   4      191.09      200.78     13.11 o
   4  20   4       10.82       20.02     10.57 o
  -4  21   4      225.06      256.10     12.12 o
  -3  21   4        0.29        0.00      6.47 o
  -2  21   4      517.04      525.75     21.03 o
  -1  21   4      258.21      250.67     11.73 o
   0  21   4      178.13      168.82     14.13 o
   1  21   4      532.85      547.56     18.44 o
   2  21   4      102.08      129.34     12.89 o
   3  21   4      320.61      304.17     24.66 o
   4  21   4        4.39        0.00     10.41 o
  -4  22   4       13.95       34.56      9.81 o
  -3  22   4      796.74      751.75     17.72 o
  -2  22   4       15.23       10.82      9.05 o
  -1  22   4      774.26      789.16     28.34 o
   0  22   4      291.36      296.02     16.38 o
   1  22   4      177.69      172.26     15.05 o
   2  22   4       29.23       40.71     11.83 o
   3  22   4       33.21       28.78     16.77 o
  -4  23   4      284.44      288.97     14.62 o
  -3  23   4        0.51        0.00      8.96 o
  -2  23   4      626.02      632.10     25.26 o
  -1  23   4      320.30      335.84     30.65 o
   0  23   4      333.15      311.14     17.21 o
   1  23   4       72.26       60.75     14.00 o
   2  23   4      137.94      127.05     17.89 o
   3  23   4      130.33      112.00     16.51 o
  -4  24   4       43.53       28.80     10.90 o
  -3  24   4       26.58       29.62     11.51 o
  -2  24   4       35.21       32.27     10.01 o
  -1  24   4       86.06      123.50     14.62 o
   0  24   4       69.12       30.25     13.63 o
   1  24   4      348.76      312.33     31.73 o
   2  24   4      219.68      228.14     20.01 o
   3  24   4        4.14        0.00     14.63 o
  -3  25   4        1.16        0.00     11.28 o
  -2  25   4      127.95      120.13     11.68 o
  -1  25   4       16.80       17.27     18.71 o
   0  25   4      266.73      257.82     18.17 o
   1  25   4       76.61       61.01     17.18 o
   2  25   4       26.38       20.19     17.11 o
   3  25   4       39.51       26.89     16.56 o
  -3  26   4       73.91       28.62     12.61 o
  -2  26   4        6.03        0.00     10.38 o
  -1  26   4      158.76      153.23     16.50 o
   0  26   4       85.29       92.33     15.71 o
   1  26   4        3.40       23.98     17.13 o
   2  26   4        1.21       10.29     17.86 o
  -2  27   4        0.20        0.00     11.58 o
  -1  27   4        3.11        0.00     14.29 o
   0  27   4        3.98        7.08     15.10 o
   1  27   4        7.06        0.00     17.76 o
   2  27   4        1.41        0.00     17.61 o
  -2  28   4        2.39        7.23     15.24 o
  -1  28   4        8.37       12.61     16.19 o
   0  28   4       15.16       11.80     16.15 o
   1  28   4        6.61        0.00     20.09 o
  -1  29   4       21.79       15.43     14.41 o
   0  29   4        2.87       15.11     15.80 o
  -6   1   5       24.65       40.08      9.52 o
  -5   1   5       16.17       18.45      8.08 o
  -4   1   5      308.49      300.53     10.91 o
  -3   1   5      558.87      548.18      9.89 o
  -2   1   5      361.13      351.23      5.11 o
  -1   1   5      512.14      564.77      6.29 o
   0   1   5     1279.05     1293.72     12.77 o
   1   1   5     5171.28     5280.98     40.46 o
   2   1   5        9.29        8.83      2.74 o
   3   1   5      320.45      305.14      6.27 o
   4   1   5       14.26       10.10      6.56 o
   5   1   5       19.67       22.27      8.21 o
  -6   2   5        0.32        0.00     20.10 o
  -5   2   5      180.89      172.57      8.10 o
  -4   2   5      477.55      471.84     10.52 o
  -3   2   5      782.18      826.05     12.75 o
  -2   2   5     2023.28     2083.48     19.21 o
  -1   2   5      304.78      299.95      4.48 o
   0   2   5     3667.00     3611.08     32.60 o
   1   2   5      249.14      233.14      4.33 o
   2   2   5       24.69       17.25      2.85 o
   3   2   5        7.50        0.15      3.68 o
   4   2   5      165.67      161.00      8.77 o
   5   2   5        1.21       12.11      8.15 o
  -6   3   5      163.42      169.57     10.60 o
  -5   3   5      361.08      372.46     13.58 o
  -4   3   5     1878.97     1874.14     25.76 o
  -3   3   5      354.26      360.66      7.50 o
  -2   3   5     3303.61     3267.40     29.18 o
  -1   3   5     2789.67     2707.20     23.49 o
   0   3   5       39.47       31.05      2.55 o
   1   3   5     3172.40     3227.45     27.32 o
   2   3   5      154.67      149.22      4.10 o
   3   3   5      516.87      514.78      8.42 o
   4   3   5        0.09        0.00      6.65 o
   5   3   5      189.94      179.58     10.35 o
  -6   4   5        0.94        0.00      8.30 o
  -5   4   5      439.80      485.85     12.87 o
  -4   4   5       17.26       23.26      5.57 o
  -3   4   5     2134.86     2131.69     23.65 o
  -2   4   5     3317.16     3302.09     29.59 o
  -1   4   5     3083.99     3082.38     24.05 o
   0   4   5     4463.13     4405.02     38.10 o
   1   4   5      291.27      293.93      5.99 o
   2   4   5     2050.61     2009.77     17.69 o
   3   4   5        7.40        6.25      4.37 o
   4   4   5      370.66      369.69     11.13 o
   5   4   5        0.62       19.94      9.88 o
  -6   5   5      589.77      615.09     22.51 o
  -5   5   5     1002.90      970.35     18.72 o
  -4   5   5     1999.33     1966.49     27.21 o
  -3   5   5     3318.25     3247.55     35.90 o
  -2   5   5      210.59      204.48      3.91 o
  -1   5   5     2123.34     2132.08     17.46 o
   0   5   5     2483.08     2407.93     21.27 o
   1   5   5     4365.05     4286.95     34.49 o
   2   5   5      121.53      120.13      4.31 o
   3   5   5     1255.53     1253.82     14.56 o
   4   5   5       43.23       44.23      8.12 o
   5   5   5       92.68       95.35     15.51 o
  -6   6   5       25.49       30.74     13.53 o
  -5   6   5     1104.47     1115.02     20.76 o
  -4   6   5      326.86      329.96     11.90 o
  -3   6   5     2373.18     2369.53     27.05 o
  -2   6   5     4630.86     4695.85     38.46 o
  -1   6   5     3575.96     3773.76     30.38 o
   0   6   5     3001.75     2791.37     25.27 o
   1   6   5      242.08      230.08      4.67 o
   2   6   5     2729.95     2757.33     24.93 o
   3   6   5        0.22        0.00      4.51 o
   4   6   5      542.13      532.54     13.74 o
   5   6   5        2.69       11.57      9.85 o
  -6   7   5      201.33      253.25     17.20 o
  -5   7   5       53.30       76.18      9.12 o
  -4   7   5      172.82      172.28      8.29 o
  -3   7   5      325.62      335.68      7.71 o
  -2   7   5     2825.81     2681.19     23.02 o
  -1   7   5     7842.87     7964.61     61.95 o
   0   7   5       59.97       72.70      3.92 o
   1   7   5     3182.75     3193.79     28.35 o
   2   7   5      184.88      173.98      5.26 o
   3   7   5     1096.59     1124.21     16.47 o
   4   7   5        5.07        0.00      7.73 o
   5   7   5       89.07      100.69     11.53 o
  -6   8   5        8.88       28.31     16.60 o
  -5   8   5     1063.68     1073.46     26.04 o
  -4   8   5      677.31      658.90     14.97 o
  -3   8   5     2201.54     2190.18     27.40 o
  -2   8   5     2409.52     2445.54     21.39 o
  -1   8   5     3360.21     3634.50     29.64 o
   0   8   5     2727.39     2692.24     25.08 o
   1   8   5        9.58        4.47      3.29 o
   2   8   5      784.48      771.43     13.42 o
   3   8   5        3.42        2.52      4.84 o
   4   8   5      172.25      161.89      9.67 o
   5   8   5        1.89        0.00     10.63 o
  -6   9   5       79.47      105.02     13.98 o
  -5   9   5       12.75       11.31     11.18 o
  -4   9   5      243.77      258.18     11.83 o
  -3   9   5      691.72      669.04     10.16 o
  -2   9   5       34.95       38.90      3.21 o
  -1   9   5      534.29      581.09      7.52 o
   0   9   5      904.18      864.33     12.24 o
   1   9   5      305.03      275.74      6.72 o
   2   9   5       88.17       86.99      5.12 o
   3   9   5      390.48      385.54      8.67 o
   4   9   5       12.19        4.30      7.91 o
   5   9   5       55.72       48.16     11.86 o
  -6  10   5        2.07       20.35     14.64 o
  -5  10   5      175.82      201.32     14.30 o
  -4  10   5      127.76      133.46     10.39 o
  -3  10   5       83.16       91.68      4.73 o
  -2  10   5      484.76      514.26      8.14 o
  -1  10   5      310.66      304.02      5.79 o
   0  10   5     2501.04     2664.14     25.16 o
   1  10   5        3.38        3.27      4.06 o
   2  10   5      561.75      577.35     10.85 o
   3  10   5        0.25        0.00      5.17 o
   4  10   5        0.67        0.00      6.18 o
   5  10   5        0.79        0.00     11.04 o
  -6  11   5       51.00       44.20     14.13 o
  -5  11   5       20.61       22.67     12.16 o
  -4  11   5       48.60       35.58      9.31 o
  -3  11   5      421.06      400.07      9.23 o
  -2  11   5      161.33      165.08      5.02 o
  -1  11   5      226.95      206.30      6.54 o
   0  11   5      256.88      250.87      6.06 o
   1  11   5      575.34      587.61     10.49 o
   2  11   5        0.32        1.60      5.19 o
   3  11   5        8.07        8.81      6.07 o
   4  11   5        0.06        0.00      6.46 o
   5  11   5       14.53       10.11     11.48 o
  -6  12   5        0.05       14.32     14.75 o
  -5  12   5       12.64        9.76     13.63 o
  -4  12   5       13.89        0.00      9.15 o
  -3  12   5       19.00        5.69      5.26 o
  -2  12   5       13.64        7.37      3.94 o
  -1  12   5      250.50      257.43      6.45 o
   0  12   5       41.67       30.64      4.17 o
   1  12   5       20.07       15.34      4.28 o
   2  12   5      111.76      121.52      6.49 o
   3  12   5       13.38        8.16      8.15 o
   4  12   5       52.67       40.91      7.54 o
   5  12   5        0.70        0.00     11.40 o
  -6  13   5       29.54       30.45     15.78 o
  -5  13   5       20.35       29.07     13.53 o
  -4  13   5      323.03      280.57     13.69 o
  -3  13   5      202.34      191.68      7.73 o
  -2  13   5     1897.34     1872.42     18.40 o
  -1  13   5     2416.28     2295.64     23.49 o
   0  13   5        2.40        0.00      4.02 o
   1  13   5      175.92      172.53      6.91 o
   2  13   5       26.45       31.26      6.26 o
   3  13   5      122.16      141.99      8.98 o
   4  13   5       11.44       14.57      7.83 o
   5  13   5       23.88       32.75     14.24 o
  -5  14   5      278.83      296.52     18.29 o
  -4  14   5      162.75      166.04     12.78 o
  -3  14   5      101.01       81.92      7.14 o
  -2  14   5     1010.49      938.27     11.98 o
  -1  14   5      206.58      203.17      6.27 o
   0  14   5     1130.76     1118.71     15.26 o
   1  14   5        5.05        0.00      5.38 o
   2  14   5      764.01      786.58     15.21 o
   3  14   5        2.20       11.08      7.75 o
   4  14   5      129.77      121.03     13.99 o
   5  14   5        2.84        0.00     13.86 o
  -5  15   5      109.81      133.39     17.09 o
  -4  15   5      610.14      621.30     20.02 o
  -3  15   5      459.42      460.18     14.77 o
  -2  15   5      467.97      463.38      9.66 o
  -1  15   5      527.91      540.40      9.95 o
   0  15   5      849.38      821.46     13.10 o
   1  15   5     1294.16     1277.21     18.88 o
   2  15   5        6.33        1.79      7.50 o
   3  15   5      557.95      535.07     15.48 o
   4  15   5       11.71       11.20      8.74 o
  -5  16   5      322.14      313.70     19.90 o
  -4  16   5      379.56      391.26     17.37 o
  -3  16   5      837.03      854.82     20.51 o
  -2  16   5      595.00      614.42     11.71 o
  -1  16   5      557.59      532.52     10.08 o
   0  16   5     1244.65     1251.84     23.26 o
   1  16   5      430.84      447.30     13.47 o
   2  16   5      684.85      716.59     22.30 o
   3  16   5        7.50       12.71      8.87 o
   4  16   5      113.49      120.65     10.57 o
  -5  17   5       31.67       21.76     15.67 o
  -4  17   5      284.70      292.22     16.28 o
  -3  17   5      207.13      205.29      9.39 o
  -2  17   5     1553.94     1545.06     23.48 o
  -1  17   5     2429.96     2392.06     31.59 o
   0  17   5        9.12        0.00      7.12 o
   1  17   5      381.52      407.11     12.56 o
   2  17   5       65.31       67.90      9.68 o
   3  17   5      227.65      242.22     13.09 o
   4  17   5        3.08        5.44      9.44 o
  -5  18   5       72.17       67.69     17.32 o
  -4  18   5      134.23      120.54     13.07 o
  -3  18   5      757.47      781.69     16.27 o
  -2  18   5      372.33      380.67     12.47 o
  -1  18   5       19.07        6.16      7.20 o
   0  18   5     2190.92     2174.83     31.93 o
   1  18   5       28.59       23.61     10.68 o
   2  18   5      684.88      719.49     19.11 o
   3  18   5        4.99       16.70     10.05 o
   4  18   5       85.34       91.70     11.14 o
  -5  19   5        8.06        0.00     16.46 o
  -4  19   5      262.08      248.58     10.76 o
  -3  19   5      814.10      765.94     14.98 o
  -2  19   5       27.91       25.13      6.78 o
  -1  19   5       33.47       23.42      8.78 o
   0  19   5     1808.90     1765.47     33.95 o
   1  19   5      431.43      440.83     21.72 o
   2  19   5       22.63       17.96      9.89 o
   3  19   5      135.89      146.44     12.74 o
   4  19   5        0.04        0.00     10.35 o
  -4  20   5       62.70       59.72      9.09 o
  -3  20   5      121.63       96.77      7.09 o
  -2  20   5       39.31       25.94      7.63 o
  -1  20   5       25.91       10.43      8.66 o
   0  20   5      227.77      216.38     14.60 o
   1  20   5      134.19      133.44     12.32 o
   2  20   5      110.89      121.20     11.75 o
   3  20   5        0.89        0.00     12.83 o
   4  20   5        2.91        1.05     10.80 o
  -4  21   5        0.93        0.00      8.74 o
  -3  21   5        3.74        0.00      8.57 o
  -2  21   5      258.75      245.08     11.83 o
  -1  21   5      358.64      373.26     13.63 o
   0  21   5      262.68      239.52     15.41 o
   1  21   5        1.70        5.09     12.07 o
   2  21   5        9.60        0.00     11.18 o
   3  21   5       50.30       36.57     14.76 o
  -4  22   5       13.53        9.94      9.70 o
  -3  22   5       40.97       43.99      9.37 o
  -2  22   5       20.34        2.76      8.92 o
  -1  22   5       14.59       14.17      9.99 o
   0  22   5        3.96       15.54     12.27 o
   1  22   5       62.97       79.38     22.12 o
   2  22   5        1.27        0.00     15.88 o
   3  22   5        1.34        0.00     13.68 o
  -4  23   5       23.49        9.19     10.67 o
  -3  23   5       75.60      104.38     10.51 o
  -2  23   5      154.60      170.49     20.54 o
  -1  23   5      174.43      211.78     16.32 o
   0  23   5       11.23        0.00     12.86 o
   1  23   5       14.04        0.00     13.37 o
   2  23   5        0.57        0.00     14.09 o
   3  23   5       10.53        1.62     14.88 o
  -3  24   5       84.50       72.62     12.32 o
  -2  24   5      154.47      178.24     13.40 o
  -1  24   5       43.93       62.57     12.81 o
   0  24   5       15.32        7.43     13.90 o
   1  24   5        0.48        0.00     15.80 o
   2  24   5       16.69        0.00     16.35 o
  -3  25   5       80.87      109.13     14.83 o
  -2  25   5       27.18       19.37     11.64 o
  -1  25   5       17.70       29.31     12.91 o
   0  25   5      130.39      122.70     16.00 o
   1  25   5      299.12      327.24     22.27 o
   2  25   5        0.26        1.84     17.03 o
  -3  26   5       48.50       59.20     14.60 o
  -2  26   5      162.36      192.57     15.82 o
  -1  26   5      124.73      139.00     14.86 o
   0  26   5      140.93      162.63     17.38 o
   1  26   5       32.68       37.66     18.07 o
   2  26   5      159.14      176.60     25.42 o
  -2  27   5      357.14      389.21     21.52 o
  -1  27   5      265.47      283.60     18.26 o
   0  27   5        3.73        8.69     15.60 o
   1  27   5       45.64       86.56     19.88 o
  -1  28   5       10.30       10.81     14.09 o
   0  28   5       63.50       55.35     19.59 o
  -6   0   6      243.68      264.85     33.67 o
  -5   0   6     1159.14     1190.94     59.79 o
  -4   0   6     2356.42     2383.94     58.88 o
  -3   0   6       56.12       56.46      7.18 o
  -2   0   6     2772.70     2620.32     36.60 o
  -1   0   6      190.48      176.43      6.64 o
   0   0   6     4055.42     3906.05     62.52 o
   1   0   6       95.76       96.20      6.21 o
   2   0   6      273.29      278.78      7.27 o
   3   0   6     1885.49     1737.67     26.58 o
   4   0   6       14.89        9.28      9.91 o
   5   0   6       51.54       36.80     14.09 o
  -6   1   6      177.71      191.02     10.34 o
  -5   1   6     1079.23     1085.08     21.49 o
  -4   1   6      236.13      242.48      9.77 o
  -3   1   6     3476.87     3487.25     44.45 o
  -2   1   6      918.33      965.26     11.37 o
  -1   1   6     7509.43     7805.26     60.47 o
   0   1   6        0.83        0.00      2.69 o
   1   1   6     4511.99     4509.31     35.25 o
   2   1   6       18.31       17.30      3.17 o
   3   1   6     2808.37     2611.75     25.62 o
   4   1   6       18.22       30.88      7.34 o
   5   1   6       74.13       67.41      9.33 o
  -6   2   6      235.33      259.87     11.38 o
  -5   2   6      390.66      371.15     12.64 o
  -4   2   6      243.60      259.25     10.05 o
  -3   2   6      345.40      324.23     10.69 o
  -2   2   6     5781.05     5713.03     51.66 o
  -1   2   6      323.65      362.51      5.44 o
   0   2   6     4705.63     4548.13     36.95 o
   1   2   6      537.65      521.18      6.94 o
   2   2   6       18.83       20.98      3.20 o
   3   2   6      166.16      141.01      9.26 o
   4   2   6       86.15       84.77      8.48 o
   5   2   6       57.77       45.44      9.71 o
  -6   3   6       19.31       15.67      8.74 o
  -5   3   6      461.26      471.88     13.81 o
  -4   3   6      210.73      201.25      8.79 o
  -3   3   6     2846.04     2858.94     37.91 o
  -2   3   6     1460.61     1553.49     15.21 o
  -1   3   6      308.39      285.95      4.79 o
   0   3   6        0.57        0.00      2.74 o
   1   3   6     2227.20     2288.50     20.53 o
   2   3   6      127.99      119.95      4.78 o
   3   3   6      357.19      355.18      9.43 o
   4   3   6       30.62       22.34      7.80 o
   5   3   6       20.98       13.44      9.35 o
  -6   4   6        1.63        0.00      8.44 o
  -5   4   6      435.74      423.76     15.27 o
  -4   4   6      300.26      293.14     10.03 o
  -3   4   6      102.31      102.15      6.79 o
  -2   4   6      471.17      511.56      6.76 o
  -1   4   6       20.18       18.02      2.52 o
   0   4   6     1664.76     1696.17     17.00 o
   1   4   6       39.77       36.64      3.63 o
   2   4   6      554.15      560.88      7.76 o
   3   4   6       86.81       91.42      5.43 o
   4   4   6       12.29       22.47      7.77 o
   5   4   6       24.34       13.64     10.70 o
  -6   5   6        6.95        5.11      8.32 o
  -5   5   6      158.14      166.16     10.46 o
  -4   5   6      105.20      113.31      8.50 o
  -3   5   6      659.17      643.04     12.28 o
  -2   5   6      101.30      100.29      3.30 o
  -1   5   6      129.82      142.35      3.97 o
   0   5   6      106.01      111.89      5.02 o
   1   5   6      252.11      245.28      6.45 o
   2   5   6       11.10       13.49      3.70 o
   3   5   6       17.42        3.80      4.82 o
   4   5   6        1.70        0.00      7.78 o
   5   5   6        3.31        4.83     10.35 o
  -6   6   6        1.44        8.09      8.61 o
  -5   6   6       63.34       59.00      8.91 o
  -4   6   6      664.04      666.63     16.54 o
  -3   6   6     1100.49     1080.35     14.45 o
  -2   6   6        4.68       11.00      2.73 o
  -1   6   6       30.26       30.88      2.97 o
   0   6   6       20.57       17.02      3.08 o
   1   6   6       12.26        6.45      3.18 o
   2   6   6      247.49      242.14      6.35 o
   3   6   6       15.22        7.67      5.02 o
   4   6   6        0.05        0.00      7.83 o
   5   6   6        0.02        0.44     10.94 o
  -6   7   6       50.96       62.86     12.85 o
  -5   7   6       42.88       42.11      8.92 o
  -4   7   6      198.86      204.82     10.42 o
  -3   7   6      660.93      630.81      9.63 o
  -2   7   6        5.86        4.73      2.89 o
  -1   7   6      554.77      532.76      7.34 o
   0   7   6       37.61       30.92      3.43 o
   1   7   6      385.13      375.53      7.62 o
   2   7   6       39.34       35.86      4.52 o
   3   7   6       94.11       82.83      6.41 o
   4   7   6       16.97        9.26      8.21 o
   5   7   6       32.11       28.95     11.30 o
  -6   8   6      101.51      120.67     23.64 o
  -5   8   6        3.62        5.61      8.95 o
  -4   8   6      142.19      122.47      9.57 o
  -3   8   6      525.27      504.75      9.03 o
  -2   8   6     2129.83     2127.43     19.85 o
  -1   8   6        9.22        1.76      2.72 o
   0   8   6     3225.08     3279.42     29.86 o
   1   8   6      600.12      595.18      9.39 o
   2   8   6      362.60      346.08      7.66 o
   3   8   6       42.51       46.08      6.18 o
   4   8   6       40.31       37.32      7.16 o
   5   8   6       44.23       48.09     11.59 o
  -6   9   6       97.21      109.67     14.29 o
  -5   9   6      397.74      423.73     17.68 o
  -4   9   6      258.52      246.09     10.46 o
  -3   9   6     1952.91     1983.68     22.67 o
  -2   9   6      120.44      114.99      4.23 o
  -1   9   6     2370.22     2236.06     19.62 o
   0   9   6        2.67        0.58      3.12 o
   1   9   6     1048.87     1015.27     13.39 o
   2   9   6       65.37       70.80      5.86 o
   3   9   6      385.05      359.74      9.65 o
   4   9   6       43.81       48.86      7.60 o
   5   9   6       39.79       41.20     11.65 o
  -6  10   6      118.48      150.96     15.64 o
  -5  10   6      323.58      347.37     19.35 o
  -4  10   6     2567.94     2562.88     42.30 o
  -3  10   6      129.37      125.60      5.45 o
  -2  10   6     2169.93     2181.67     20.06 o
  -1  10   6       95.82      106.74      4.06 o
   0  10   6     2073.37     2041.37     19.23 o
   1  10   6        1.29        0.00      4.00 o
   2  10   6     1619.30     1601.93     19.40 o
   3  10   6      117.01      112.76      7.16 o
   4  10   6       67.45       79.84      8.18 o
   5  10   6       26.09       32.39     14.17 o
  -6  11   6      143.69      162.75     16.54 o
  -5  11   6      431.20      458.68     19.55 o
  -4  11   6      127.32      142.21     11.24 o
  -3  11   6      677.71      666.71     11.48 o
  -2  11   6      238.43      262.37      8.35 o
  -1  11   6     2327.86     2321.26     22.88 o
   0  11   6       19.32        7.33      3.78 o
   1  11   6     2016.91     2064.32     24.00 o
   2  11   6      210.75      219.44      8.24 o
   3  11   6      241.31      228.93      9.31 o
   4  11   6      206.35      198.93     10.55 o
   5  11   6       11.96       16.61     14.16 o
  -5  12   6       18.72       28.23     12.88 o
  -4  12   6      732.70      708.99     19.75 o
  -3  12   6     1082.13     1021.30     17.86 o
  -2  12   6     6107.77     6068.92     52.35 o
  -1  12   6       28.32       26.80      4.10 o
   0  12   6     2780.06     2846.89     26.57 o
   1  12   6      630.33      637.81     11.87 o
   2  12   6      928.70      969.67     16.51 o
   3  12   6        1.74        6.79      6.87 o
   4  12   6      231.51      219.69     12.07 o
  -5  13   6      145.12      183.77     16.16 o
  -4  13   6       56.79       66.23     11.16 o
  -3  13   6      598.70      573.20     13.21 o
  -2  13   6      331.62      307.11      7.24 o
  -1  13   6     1186.54     1167.35     14.35 o
   0  13   6       20.10       16.98      4.86 o
   1  13   6      806.63      818.01     13.27 o
   2  13   6       71.77       70.61      7.69 o
   3  13   6       51.97       71.19      8.57 o
   4  13   6       94.91       94.75     10.85 o
  -5  14   6      258.13      273.06     21.10 o
  -4  14   6     1010.21     1074.77     26.14 o
  -3  14   6      277.74      257.22      9.70 o
  -2  14   6      704.22      740.75     11.59 o
  -1  14   6      714.91      682.76     11.60 o
   0  14   6      612.31      583.69     11.82 o
   1  14   6       20.30       24.17      6.53 o
   2  14   6      847.17      866.80     17.64 o
   3  14   6       69.55       73.72      9.14 o
   4  14   6       55.91       54.00     11.38 o
  -5  15   6       69.03       56.66     14.65 o
  -4  15   6        0.48       14.41     10.93 o
  -3  15   6       44.04       49.17      7.56 o
  -2  15   6      427.03      404.21      9.71 o
  -1  15   6      528.27      513.86     10.14 o
   0  15   6       90.57       88.22      6.81 o
   1  15   6       63.40       62.68      8.04 o
   2  15   6       22.51       18.71      8.15 o
   3  15   6        6.30        9.40      8.63 o
   4  15   6       28.78       31.04     11.35 o
  -5  16   6        0.74        2.77     15.10 o
  -4  16   6        6.40       11.95     11.24 o
  -3  16   6      252.19      229.50     12.59 o
  -2  16   6      123.63      114.08      6.52 o
  -1  16   6        0.89        1.99      6.19 o
   0  16   6       74.58       73.78      7.19 o
   1  16   6      189.63      189.93      9.97 o
   2  16   6        1.02        0.00      8.12 o
   3  16   6       34.86       42.62      9.23 o
   4  16   6       20.16       31.34     10.32 o
  -5  17   6        0.09        4.87     15.49 o
  -4  17   6        1.41       21.91     12.06 o
  -3  17   6      167.10      130.64     11.73 o
  -2  17   6        1.72        0.00      6.18 o
  -1  17   6       50.31       52.60      7.18 o
   0  17   6       19.60       13.10      8.56 o
   1  17   6       80.92       73.52      9.87 o
   2  17   6        5.63        3.12      8.88 o
   3  17   6        0.29        0.00      9.63 o
   4  17   6       34.10       49.20     11.84 o
  -5  18   6        3.21       21.91     18.12 o
  -4  18   6        8.95        1.97      7.05 o
  -3  18   6      304.05      270.18     10.91 o
  -2  18   6      283.59      296.40      9.59 o
  -1  18   6       21.93       23.80      8.16 o
   0  18   6      319.94      327.50     18.44 o
   1  18   6        2.52        0.00      8.96 o
   2  18   6        0.87        1.08      9.83 o
   3  18   6        7.64       12.61     11.11 o
   4  18   6       77.31       81.25     14.94 o
  -4  19   6       41.79       42.43      8.32 o
  -3  19   6      310.44      299.90     15.47 o
  -2  19   6       14.42        8.73      8.55 o
  -1  19   6      507.10      549.98     15.16 o
   0  19   6       61.43       59.07     12.23 o
   1  19   6      157.07      162.60     14.16 o
   2  19   6      184.68      200.76     12.99 o
   3  19   6       12.74        9.43     15.20 o
  -4  20   6      301.47      280.01     18.46 o
  -3  20   6       30.07       24.82      8.61 o
  -2  20   6      341.02      375.02     14.66 o
  -1  20   6        3.37        8.38      8.85 o
   0  20   6      550.71      555.88     19.93 o
   1  20   6       82.85       78.79     13.72 o
   2  20   6      449.75      487.65     40.66 o
   3  20   6       45.05       42.89     14.31 o
  -4  21   6       35.90       25.89     10.23 o
  -3  21   6      310.96      317.81     14.23 o
  -2  21   6       56.66       66.11     10.80 o
  -1  21   6      447.58      463.84     23.31 o
   0  21   6       41.83       22.12     12.84 o
   1  21   6      112.87      132.13     19.86 o
   2  21   6       68.44       31.05     14.37 o
   3  21   6       42.96       49.84     15.06 o
  -4  22   6       27.73       35.60     11.17 o
  -3  22   6      110.70      144.61     11.63 o
  -2  22   6      714.74      749.70     20.44 o
  -1  22   6       41.36       56.43     13.17 o
   0  22   6      620.78      681.68     37.92 o
   1  22   6       25.75        0.00     13.47 o
   2  22   6      125.48      129.40     18.68 o
   3  22   6        1.91        0.00     14.86 o
  -3  23   6      389.98      422.03     18.32 o
  -2  23   6       47.55       62.38     11.64 o
  -1  23   6      493.46      513.72     20.73 o
   0  23   6       82.92       55.45     19.22 o
   1  23   6      230.57      235.26     26.15 o
   2  23   6        6.35       14.31     17.37 o
  -3  24   6       12.75        9.97     14.35 o
  -2  24   6       36.09        7.28     11.27 o
  -1  24   6        0.02        5.54     13.57 o
   0  24   6       98.22       85.69     15.29 o
   1  24   6        1.48        0.00     16.35 o
   2  24   6      132.64      135.34     20.44 o
  -3  25   6       81.87       97.68     21.06 o
  -2  25   6        0.75        5.86     13.11 o
  -1  25   6      125.78      113.87     16.25 o
   0  25   6        0.95        0.00     14.72 o
   1  25   6      163.98      142.13     19.93 o
   2  25   6        7.12        0.00     18.15 o
  -2  26   6       71.92       50.65     21.92 o
  -1  26   6        0.10        5.50     15.51 o
   0  26   6       81.33       66.44     16.21 o
   1  26   6       25.93       20.82     18.52 o
  -1  27   6        0.14        0.00     15.98 o
   0  27   6        0.10        0.00     18.50 o
  -6   1   7        5.26        0.00      8.04 o
  -5   1   7       77.93       66.31      8.05 o
  -4   1   7        0.39        0.00      6.59 o
  -3   1   7      601.71      573.59     12.27 o
  -2   1   7      291.66      261.75      5.91 o
  -1   1   7       38.97       34.57      2.91 o
   0   1   7       97.12      101.37      3.97 o
   1   1   7      469.55      450.95      6.53 o
   2   1   7      929.83      868.78     10.20 o
   3   1   7        1.35        0.00      5.14 o
   4   1   7       57.49       59.52      9.57 o
   5   1   7        0.36        5.49     11.27 o
  -6   2   7      166.49      177.22     10.02 o
  -5   2   7       14.92        0.00      8.36 o
  -4   2   7      383.79      376.02     12.20 o
  -3   2   7      170.41      162.03      8.04 o
  -2   2   7     1206.06     1208.87     14.10 o
  -1   2   7      756.13      751.40      8.55 o
   0   2   7      357.57      331.83      7.70 o
   1   2   7      432.64      387.79      6.84 o
   2   2   7      412.11      408.13      7.10 o
   3   2   7       14.73        5.61      5.25 o
   4   2   7        6.78        5.09      8.06 o
   5   2   7       20.46       15.95     10.83 o
  -6   3   7        2.15        3.28      9.67 o
  -5   3   7      318.40      319.86     12.60 o
  -4   3   7      203.77      173.18     10.91 o
  -3   3   7     2527.66     2528.11     36.97 o
  -2   3   7        8.74        0.00      3.14 o
  -1   3   7     3354.74     3286.09     26.25 o
   0   3   7      833.25      781.22     10.02 o
   1   3   7      269.33      242.78      6.65 o
   2   3   7      820.76      801.45     10.17 o
   3   3   7       68.57       78.88      6.39 o
   4   3   7      109.88      123.01      9.59 o
   5   3   7        1.43       11.78     11.37 o
  -6   4   7      376.16      384.60     19.23 o
  -5   4   7       93.83       86.09     15.55 o
  -4   4   7     1346.99     1394.53     25.96 o
  -3   4   7      240.30      211.09      7.46 o
  -2   4   7     2741.54     2700.84     26.18 o
  -1   4   7      969.97      974.80     10.23 o
   0   4   7     2035.97     1959.79     18.33 o
   1   4   7      948.20      927.97     11.60 o
   2   4   7      424.41      405.26      9.74 o
   3   4   7      293.37      281.45      8.11 o
   4   4   7        8.79       25.65      8.49 o
   5   4   7       53.16       60.68     11.68 o
  -6   5   7       71.55       85.64     11.51 o
  -5   5   7     1234.22     1245.95     31.95 o
  -4   5   7      702.30      694.93     17.64 o
  -3   5   7     2686.97     2616.11     31.99 o
  -2   5   7     1452.04     1415.76     13.58 o
  -1   5   7     1147.04     1151.43     13.15 o
   0   5   7      319.17      309.41      6.19 o
   1   5   7     1409.06     1369.20     16.01 o
   2   5   7      825.26      823.63     11.40 o
   3   5   7      174.28      175.78      7.35 o
   4   5   7      189.08      199.29      9.81 o
   5   5   7        0.41       15.26     12.45 o
  -6   6   7      346.74      373.13     14.88 o
  -5   6   7        7.96        8.95      9.27 o
  -4   6   7     2666.52     2743.44     43.75 o
  -3   6   7       69.17       59.96      4.43 o
  -2   6   7     3311.37     3302.30     27.33 o
  -1   6   7     1949.73     1980.05     18.93 o
   0   6   7     3176.60     3164.05     29.50 o
   1   6   7      791.30      767.74     11.26 o
   2   6   7      384.97      382.62      8.14 o
   3   6   7      404.80      390.21      9.58 o
   4   6   7       32.69       31.37      7.68 o
   5   6   7       76.45       96.83     13.92 o
  -6   7   7        2.45       16.01     15.64 o
  -5   7   7      397.11      380.49     21.38 o
  -4   7   7       50.13       27.54     12.61 o
  -3   7   7      422.32      401.16      9.78 o
  -2   7   7        9.94        1.10      3.39 o
  -1   7   7     3367.32     3254.77     28.32 o
   0   7   7     1591.79     1561.86     16.20 o
   1   7   7      198.99      204.37      6.85 o
   2   7   7      712.92      695.41     12.19 o
   3   7   7      122.36      121.12      6.90 o
   4   7   7      179.01      184.18     10.11 o
   5   7   7        0.61       20.23     12.78 o
  -6   8   7      207.50      242.67     23.22 o
  -5   8   7        1.03        0.00      9.60 o
  -4   8   7     1703.49     1784.42     31.92 o
  -3   8   7      494.01      471.26     10.31 o
  -2   8   7     2480.82     2477.04     22.99 o
  -1   8   7      905.72      941.65     10.95 o
   0   8   7     1676.84     1707.35     18.28 o
   1   8   7      688.69      652.54     11.30 o
   2   8   7       91.08       93.44      6.86 o
   3   8   7      119.79      119.99      8.13 o
   4   8   7       13.33        0.00      8.22 o
  -6   9   7       10.26       20.94     14.02 o
  -5   9   7      178.90      181.08     12.50 o
  -4   9   7       62.68       44.68      9.43 o
  -3   9   7      746.16      738.55     12.05 o
  -2   9   7      212.80      201.15      5.86 o
  -1   9   7       58.67       56.49      4.19 o
   0   9   7      334.36      334.22      6.85 o
   1   9   7      696.97      716.38     12.01 o
   2   9   7       64.34       79.87      6.72 o
   3   9   7       59.74       56.69      8.00 o
   4   9   7       49.52       56.90      9.49 o
  -5  10   7        5.44        4.45     12.54 o
  -4  10   7      266.66      277.84     16.18 o
  -3  10   7      134.00      127.51      6.56 o
  -2  10   7       46.49       40.55      4.25 o
  -1  10   7      279.44      290.68      6.56 o
   0  10   7      122.74      122.86      5.61 o
   1  10   7      609.48      634.09     11.95 o
   2  10   7        1.35        0.00      6.09 o
   3  10   7      108.95      107.69      8.38 o
   4  10   7        3.13        0.00      8.59 o
  -5  11   7      107.73      107.27     14.47 o
  -4  11   7       12.45       29.04     11.55 o
  -3  11   7       31.14       25.49      5.62 o
  -2  11   7      541.66      541.08      9.61 o
  -1  11   7      217.27      228.61      6.59 o
   0  11   7       45.85       38.74      4.99 o
   1  11   7        4.14        0.00      7.39 o
   2  11   7      111.39      117.93      7.96 o
   3  11   7        1.84        1.47      7.27 o
   4  11   7        0.03       13.20      9.29 o
  -5  12   7        4.24       20.58     13.82 o
  -4  12   7       18.03       17.26     11.62 o
  -3  12   7        9.62       14.77      6.08 o
  -2  12   7        2.73        2.39      4.68 o
  -1  12   7       87.86       84.11      5.61 o
   0  12   7      196.23      186.07      6.42 o
   1  12   7        2.68        0.00      6.37 o
   2  12   7        5.44        0.75      6.85 o
   3  12   7       17.83       26.97      7.82 o
   4  12   7        1.35        0.00      9.85 o
  -5  13   7       47.79       42.41     14.80 o
  -4  13   7        0.89        2.57     11.81 o
  -3  13   7      557.90      534.14     14.17 o
  -2  13   7      185.01      186.97      6.72 o
  -1  13   7     1651.45     1616.36     20.34 o
   0  13   7      786.57      782.27     12.75 o
   1  13   7       63.35       72.55      7.82 o
   2  13   7       67.99       80.88      8.83 o
   3  13   7       31.48       43.06      8.43 o
   4  13   7       20.51       52.27     14.52 o
  -5  14   7       23.02       24.56     14.40 o
  -4  14   7      521.37      518.18     20.65 o
  -3  14   7       23.30       41.16      7.93 o
  -2  14   7      202.26      194.59      9.21 o
  -1  14   7      278.67      270.00     12.39 o
   0  14   7      387.75      395.13     10.43 o
   1  14   7      254.74      243.36      9.83 o
   2  14   7       38.13       39.17      8.68 o
   3  14   7      130.37      133.96     10.34 o
   4  14   7        8.15       18.04     10.93 o
  -5  15   7      365.98      358.67     20.44 o
  -4  15   7       10.25       19.92     13.36 o
  -3  15   7     1089.24     1010.98     32.68 o
  -2  15   7      123.99      137.30      7.32 o
  -1  15   7      595.04      606.25     13.01 o
   0  15   7      106.02      104.92      9.67 o
   1  15   7      527.25      515.21     13.97 o
   2  15   7      247.51      265.49     11.81 o
   3  15   7       44.72       50.71     10.64 o
   4  15   7       83.96       94.50     12.45 o
  -5  16   7        3.71       15.49     15.12 o
  -4  16   7      663.91      697.16     38.74 o
  -3  16   7      213.95      190.51     10.12 o
  -2  16   7     1135.43     1168.68     19.77 o
  -1  16   7      138.73      138.84      8.74 o
   0  16   7      671.84      692.77     22.36 o
   1  16   7      375.76      385.11     13.67 o
   2  16   7      205.39      212.05     11.68 o
   3  16   7      121.11      146.35     11.33 o
   4  16   7        1.26       15.37     12.35 o
  -5  17   7      344.49      359.75     40.74 o
  -4  17   7        0.14        0.00      8.66 o
  -3  17   7      480.86      453.77     22.92 o
  -2  17   7        3.41        9.63      6.92 o
  -1  17   7     1308.66     1378.03     27.99 o
   0  17   7      780.40      806.47     29.50 o
   1  17   7      113.57      142.99     12.01 o
   2  17   7       59.21       90.27     10.52 o
   3  17   7       80.50       68.93     12.31 o
  -4  18   7      153.01      151.16     10.35 o
  -3  18   7       29.72       14.60      7.42 o
  -2  18   7     1111.83     1139.19     34.80 o
  -1  18   7       79.04       79.79      8.61 o
   0  18   7       91.61       92.90     11.39 o
   1  18   7      541.75      545.62     18.18 o
   2  18   7       40.74       41.48     11.03 o
   3  18   7      142.08      138.55     14.58 o
  -4  19   7        0.09        0.00     12.07 o
  -3  19   7      477.71      486.29     29.78 o
  -2  19   7      434.92      480.44     22.20 o
  -1  19   7      108.98      101.84     11.87 o
   0  19   7       31.47       29.13     13.54 o
   1  19   7     1009.91     1061.62     40.37 o
   2  19   7       99.32       76.56     14.31 o
   3  19   7       32.82       52.75     14.73 o
  -4  20   7      139.04      132.41     17.13 o
  -3  20   7       18.81       13.75     10.98 o
  -2  20   7      160.38      172.11     12.10 o
  -1  20   7        2.18        0.00     13.85 o
   0  20   7        9.13        7.31     11.26 o
   1  20   7        4.80        3.84     11.61 o
   2  20   7       20.04        6.61     15.95 o
   3  20   7       15.63       14.52     14.70 o
  -4  21   7       18.21       15.31     10.61 o
  -3  21   7        1.82        0.00     15.29 o
  -2  21   7       25.66       20.92     10.60 o
  -1  21   7      227.66      250.18     24.03 o
   0  21   7      190.16      214.55     22.54 o
   1  21   7      154.82      137.65     20.33 o
   2  21   7       17.05        0.00     15.78 o
  -3  22   7        5.11       10.39     13.80 o
  -2  22   7       53.41       48.79     12.38 o
  -1  22   7        6.03        0.78     15.31 o
   0  22   7        4.16        8.22     13.84 o
   1  22   7       17.86        4.38     15.96 o
   2  22   7       19.42       24.30     17.51 o
  -3  23   7       47.40       40.59     16.41 o
  -2  23   7       80.07       91.66     14.81 o
  -1  23   7      123.39      132.87     18.35 o
   0  23   7       33.53       38.54     14.77 o
   1  23   7        1.09        0.00     16.04 o
   2  23   7        3.04       10.63     18.03 o
  -3  24   7       14.87       30.63     22.39 o
  -2  24   7       75.08       74.19     15.45 o
  -1  24   7       82.96      108.50     18.84 o
   0  24   7       47.38       82.69     16.27 o
   1  24   7        2.59        0.77     17.63 o
  -2  25   7       39.53       69.18     18.47 o
  -1  25   7        1.84        0.00     17.18 o
   0  25   7        3.05        0.00     15.45 o
   1  25   7       57.61       68.82     21.97 o
  -1  26   7       51.37       50.64     23.32 o
   0  26   7      122.32      104.99     21.07 o
  -6   0   8      162.18      127.08     15.77 o
  -5   0   8      176.57      181.05     18.42 o
  -4   0   8     2938.53     2772.30     67.71 o
  -3   0   8     1768.67     1780.50     40.46 o
  -2   0   8      126.70       98.59      7.32 o
  -1   0   8     1010.18      974.51     17.07 o
   0   0   8      164.96      143.45      7.40 o
   1   0   8     1222.27     1226.73     20.58 o
   2   0   8       51.08       51.00      6.73 o
   3   0   8       56.01       87.37     10.27 o
   4   0   8       44.92       51.14     10.37 o
  -6   1   8       50.48       58.93      9.67 o
  -5   1   8      578.55      605.04     20.22 o
  -4   1   8      650.35      644.05     20.24 o
  -3   1   8      809.34      808.19     14.88 o
  -2   1   8     2517.47     2497.23     25.93 o
  -1   1   8     1597.84     1602.04     16.35 o
   0   1   8     3194.76     3314.02     28.99 o
   1   1   8      178.41      181.92      5.19 o
   2   1   8     1208.55     1206.72     14.02 o
   3   1   8        1.61        8.15      6.14 o
   4   1   8      568.23      491.92     14.37 o
  -6   2   8      268.70      260.65     11.93 o
  -5   2   8      312.59      304.52     12.60 o
  -4   2   8     1083.98     1044.37     21.71 o
  -3   2   8       94.69       84.46      6.17 o
  -2   2   8     1160.66     1084.97     13.79 o
  -1   2   8     1837.12     1760.49     16.91 o
   0   2   8        9.11        5.41      4.01 o
   1   2   8     1120.85     1089.22     12.92 o
   2   2   8        0.91       17.86      5.46 o
   3   2   8        8.38       13.28      6.38 o
   4   2   8        0.97        8.90     10.09 o
  -6   3   8      104.52      106.09     10.97 o
  -5   3   8       79.69       80.69      9.86 o
  -4   3   8      179.03      155.72     10.29 o
  -3   3   8      390.29      377.91      9.09 o
  -2   3   8     1611.98     1629.09     18.74 o
  -1   3   8     1498.42     1500.22     14.91 o
   0   3   8      253.47      234.14      6.66 o
   1   3   8       93.65       95.02      5.16 o
   2   3   8      700.13      719.82     10.50 o
   3   3   8        3.67       10.28      5.96 o
   4   3   8      102.27      111.25     10.60 o
  -6   4   8       99.29       95.45     12.31 o
  -5   4   8        6.16        0.00     10.07 o
  -4   4   8      985.24      921.76     30.23 o
  -3   4   8      380.09      370.58     10.04 o
  -2   4   8       14.84        8.53      4.02 o
  -1   4   8      279.62      265.01      7.06 o
   0   4   8        2.21        0.00      3.73 o
   1   4   8      436.61      420.14      8.87 o
   2   4   8       48.14       48.96      5.55 o
   3   4   8       70.91       69.20      6.96 o
   4   4   8        3.94        8.22      9.17 o
  -6   5   8        0.18        0.00     13.98 o
  -5   5   8        9.67        0.00     12.34 o
  -4   5   8      166.21      147.00     14.54 o
  -3   5   8       70.62       47.65      5.62 o
  -2   5   8      281.57      283.44      6.73 o
  -1   5   8        0.52        0.00      3.94 o
   0   5   8       29.07       25.07      4.31 o
   1   5   8        1.67        0.00      4.69 o
   2   5   8       38.12       31.42      5.47 o
   3   5   8        0.00        8.14      6.65 o
   4   5   8        3.33        2.11      9.08 o
  -6   6   8        7.50       11.06     11.88 o
  -5   6   8        0.93        2.37     10.46 o
  -4   6   8      131.99      125.90     10.52 o
  -3   6   8      539.70      544.96     11.60 o
  -2   6   8      501.01      513.00      8.49 o
  -1   6   8        5.11        6.93      4.09 o
   0   6   8       33.69       29.80      4.33 o
   1   6   8        4.31        0.00      4.91 o
   2   6   8        0.68        0.00      5.27 o
   3   6   8       19.13       33.02      6.98 o
   4   6   8        0.17        0.00      9.14 o
  -5   7   8      122.11      109.80     11.68 o
  -4   7   8       18.96       20.82     11.17 o
  -3   7   8      345.00      324.78      8.79 o
  -2   7   8      515.50      491.60      8.83 o
  -1   7   8       59.80       52.19      4.68 o
   0   7   8      184.81      170.53      6.07 o
   1   7   8       17.36       14.48      5.71 o
   2   7   8      112.56      115.56      6.70 o
   3   7   8        0.16        0.00      6.69 o
   4   7   8       27.74       32.80     11.14 o
  -5   8   8       89.37      125.10     12.99 o
  -4   8   8       34.87       29.39      9.66 o
  -3   8   8       40.65       35.03      6.04 o
  -2   8   8      903.16      874.50     11.66 o
  -1   8   8     1098.69     1063.22     13.02 o
   0   8   8      107.82      101.58      6.09 o
   1   8   8     1115.19     1153.23     25.74 o
   2   8   8       22.86       17.56      6.51 o
   3   8   8      110.52      123.05      8.82 o
   4   8   8        1.26        0.00      8.82 o
  -5   9   8      309.08      323.75     15.27 o
  -4   9   8      360.57      333.85     14.28 o
  -3   9   8      877.23      850.54     17.71 o
  -2   9   8      940.79      951.57     13.42 o
  -1   9   8      506.38      511.70     10.55 o
   0   9   8      832.14      829.38     12.67 o
   1   9   8       83.76       79.74      7.03 o
   2   9   8      267.23      282.17     10.26 o
   3   9   8        0.34        8.92      7.15 o
   4   9   8       76.17       78.62     10.11 o
  -5  10   8       43.00       58.90     13.16 o
  -4  10   8      918.67      979.47     24.99 o
  -3  10   8     2014.22     1937.96     26.31 o
  -2  10   8      382.96      376.24      9.04 o
  -1  10   8      954.41      974.16     14.00 o
   0  10   8       23.90       14.43      5.77 o
   1  10   8      651.01      664.73     13.36 o
   2  10   8       34.58       36.90      7.62 o
   3  10   8      316.86      311.34     12.91 o
   4  10   8        0.36        7.12      9.74 o
  -5  11   8      536.44      538.68     22.11 o
  -4  11   8      350.98      359.07     15.24 o
  -3  11   8      607.54      609.63     20.62 o
  -2  11   8      265.43      240.55      7.71 o
  -1  11   8      830.78      876.69     14.73 o
   0  11   8     1201.38     1178.84     18.82 o
   1  11   8      140.32      137.39      8.49 o
   2  11   8      594.67      624.34     14.55 o
   3  11   8        1.36       18.42      8.24 o
   4  11   8       38.88       39.39     10.35 o
  -5  12   8      245.09      288.15     21.50 o
  -4  12   8      106.51       92.69     13.42 o
  -3  12   8      553.66      552.31     16.04 o
  -2  12   8     1357.67     1346.67     18.98 o
  -1  12   8     2959.38     3048.36     36.63 o
   0  12   8       65.99       73.33      8.84 o
   1  12   8      768.55      785.41     16.40 o
   2  12   8       14.61       17.12      7.91 o
   3  12   8      261.42      265.07     11.46 o
   4  12   8        1.29       11.75     11.12 o
  -5  13   8      289.26      309.88     19.39 o
  -4  13   8       58.65       61.77     13.77 o
  -3  13   8      333.95      345.12     13.67 o
  -2  13   8      202.53      233.04      8.54 o
  -1  13   8        8.92       11.02      7.14 o
   0  13   8      439.10      434.19     14.46 o
   1  13   8       40.65       43.23      8.91 o
   2  13   8      236.57      270.24     12.87 o
   3  13   8        2.14        2.65      8.65 o
   4  13   8        6.26       10.65     11.36 o
  -5  14   8        1.03       15.11     15.05 o
  -4  14   8      541.35      635.03     35.83 o
  -3  14   8      914.22      882.47     27.16 o
  -2  14   8      338.13      320.28     10.24 o
  -1  14   8      612.31      668.71     19.64 o
   0  14   8      421.29      398.66     14.40 o
   1  14   8      208.20      192.25     11.94 o
   2  14   8        0.19        0.00      7.98 o
   3  14   8      200.24      219.68     11.50 o
  -5  15   8       24.25       44.65     18.58 o
  -4  15   8       38.81       39.32     17.33 o
  -3  15   8       51.65       53.86      8.16 o
  -2  15   8        2.35        2.02      7.51 o
  -1  15   8       76.37       64.91     11.36 o
   0  15   8      123.35      108.63     10.94 o
   1  15   8       82.50       79.66     10.09 o
   2  15   8       19.24       22.29      9.99 o
   3  15   8        0.03        0.00     10.81 o
  -4  16   8        0.10        0.00      8.74 o
  -3  16   8        5.27        5.37      7.22 o
  -2  16   8      133.79      150.11      9.86 o
  -1  16   8      117.24      118.76      9.81 o
   0  16   8       12.74       11.99     10.01 o
   1  16   8        5.39        0.00      9.24 o
   2  16   8       37.48       43.66     11.55 o
   3  16   8        2.78        4.03     11.22 o
  -4  17   8        0.14        0.00      7.97 o
  -3  17   8        0.13       13.19     10.91 o
  -2  17   8      104.56      116.43     10.36 o
  -1  17   8        1.56       12.65      9.34 o
   0  17   8       41.60       36.71     10.68 o
   1  17   8        2.11        0.28     10.88 o
   2  17   8        1.85        0.00     12.63 o
   3  17   8        0.48        0.00     11.44 o
  -4  18   8        7.12        7.92      8.91 o
  -3  18   8       30.00       24.17     14.37 o
  -2  18   8      349.96      378.65     22.38 o
  -1  18   8      189.11      195.57     14.33 o
   0  18   8       15.72       30.54     13.63 o
   1  18   8      154.86      175.69     13.74 o
   2  18   8        7.15       16.37     13.44 o
   3  18   8        7.66        8.07     12.53 o
  -4  19   8       14.47        6.98     10.15 o
  -3  19   8       80.84      110.97     15.37 o
  -2  19   8      169.40      217.94     12.48 o
  -1  19   8        9.36        0.38     12.25 o
   0  19   8      173.89      205.41     14.18 o
   1  19   8        1.79        3.86     11.90 o
   2  19   8       25.47       19.92     14.11 o
  -4  20   8      334.37      282.32     15.35 o
  -3  20   8      238.91      216.98     17.83 o
  -2  20   8        6.28        0.00     12.61 o
  -1  20   8      205.08      253.73     16.30 o
   0  20   8       53.28       51.92     12.37 o
   1  20   8      219.38      250.47     17.51 o
   2  20   8       34.49       26.43     15.24 o
  -3  21   8      107.07      175.05     60.15 o
  -2  21   8      202.11      237.91     26.54 o
  -1  21   8      108.16      106.19     27.06 o
   0  21   8      163.40      186.01     14.79 o
   1  21   8        0.27       15.93     14.34 o
   2  21   8       27.88       30.76     17.90 o
  -3  22   8        5.03        2.31     39.62 o
  -2  22   8      208.14      254.85     24.27 o
  -1  22   8      285.53      255.83     24.55 o
   0  22   8      124.36      141.41     17.50 o
   1  22   8      250.72      323.88     22.70 o
  -2  23   8      259.60      224.71     24.11 o
  -1  23   8       92.49      102.54     18.47 o
   0  23   8      170.23      211.51     18.39 o
   1  23   8        4.87        9.16     17.79 o
  -2  24   8        2.89        0.00     20.47 o
  -1  24   8       23.89        0.00     17.53 o
   0  24   8       15.80       26.97     18.79 o
  -1  25   8        7.45       13.70     21.48 o
  -5   1   9       46.03       30.79     10.81 o
  -4   1   9       99.85       88.39     12.51 o
  -3   1   9        8.19        0.00      4.25 o
  -2   1   9      494.55      479.63     10.33 o
  -1   1   9       35.62       22.02      5.46 o
   0   1   9        6.41        0.00      4.99 o
   1   1   9       11.13        0.00      5.86 o
   2   1   9       77.66       82.14      6.64 o
   3   1   9      104.57       92.81      8.64 o
   4   1   9        0.15        2.81      8.75 o
  -5   2   9      219.74      200.52     16.50 o
  -4   2   9       85.66       74.62     12.69 o
  -3   2   9      379.29      348.03      8.75 o
  -2   2   9        0.55        0.00      5.16 o
  -1   2   9      749.15      734.99     11.73 o
   0   2   9       68.56       69.09      5.95 o
   1   2   9      173.22      169.08      6.72 o
   2   2   9       13.64       17.48      5.91 o
   3   2   9      182.12      165.70      8.96 o
   4   2   9        7.16       21.86     10.25 o
  -5   3   9       25.94       26.53     10.16 o
  -4   3   9      289.34      264.96     13.84 o
  -3   3   9       12.62        1.85      5.19 o
  -2   3   9     1516.33     1486.10     20.49 o
  -1   3   9       64.35       47.53      5.06 o
   0   3   9     1424.78     1414.75     18.65 o
   1   3   9       85.49       62.92      6.63 o
   2   3   9      116.99      119.12      7.29 o
   3   3   9      101.10       96.46      8.43 o
   4   3   9       10.51       24.48     10.34 o
  -5   4   9      486.96      502.54     16.35 o
  -4   4   9      454.26      440.39     16.90 o
  -3   4   9     1661.35     1614.84     36.39 o
  -2   4   9      766.66      781.28     13.97 o
  -1   4   9     1578.92     1560.73     18.41 o
   0   4   9       44.39       31.96      5.78 o
   1   4   9      825.83      829.77     13.75 o
   2   4   9       76.06       69.40      6.99 o
   3   4   9      189.94      178.23      9.57 o
   4   4   9       15.53       14.32     10.16 o
  -5   5   9      380.93      405.88     15.40 o
  -4   5   9     1162.95     1200.61     24.60 o
  -3   5   9       66.16       56.72      6.41 o
  -2   5   9     1691.64     1694.52     20.58 o
  -1   5   9      135.05      126.78      6.37 o
   0   5   9      996.57      976.92     15.84 o
   1   5   9        1.88        5.86      5.89 o
   2   5   9      374.69      384.64     10.23 o
   3   5   9       72.37       80.98      8.68 o
   4   5   9       47.42       35.32     10.62 o
  -5   6   9      494.27      498.24     22.35 o
  -4   6   9      190.21      166.28     13.00 o
  -3   6   9     2800.56     2725.91     35.81 o
  -2   6   9       11.60        9.02      5.39 o
  -1   6   9     1948.70     2032.05     22.50 o
   0   6   9      250.70      249.39     13.42 o
   1   6   9     1124.76     1152.59     17.31 o
   2   6   9       78.03       88.43      7.00 o
   3   6   9      151.61      139.69      9.51 o
   4   6   9       23.95       16.40     10.65 o
  -5   7   9       33.48       42.10     12.65 o
  -4   7   9      354.35      336.57     18.71 o
  -3   7   9      497.43      458.43     13.53 o
  -2   7   9      455.77      458.80     10.20 o
  -1   7   9      237.42      236.57      7.57 o
   0   7   9     1760.64     1773.48     27.26 o
   1   7   9       67.72       74.75      8.93 o
   2   7   9      181.99      211.82      8.66 o
   3   7   9       74.33       77.42      9.50 o
   4   7   9       29.57       46.80     10.98 o
  -5   8   9      310.86      318.04     20.43 o
  -4   8   9       46.57       57.94     11.86 o
  -3   8   9     1207.08     1261.48     19.37 o
  -2   8   9       93.75       92.52      7.36 o
  -1   8   9     1181.63     1181.38     16.04 o
   0   8   9      116.46      109.60      9.74 o
   1   8   9      473.56      468.35     15.37 o
   2   8   9       67.80       67.26      7.29 o
   3   8   9       43.30       31.59      8.39 o
   4   8   9        9.83       30.77     11.19 o
  -5   9   9      103.48      121.81     13.16 o
  -4   9   9      198.78      228.35     13.07 o
  -3   9   9      344.03      305.26      8.94 o
  -2   9   9      815.22      806.12     20.48 o
  -1   9   9        4.00        2.34      5.44 o
   0   9   9      129.22      115.56     10.86 o
   1   9   9      115.05      118.08      9.01 o
   2   9   9      225.21      241.87     10.34 o
   3   9   9        2.40        4.65      8.36 o
  -5  10   9       90.08      117.93     13.36 o
  -4  10   9        5.08       12.56     16.32 o
  -3  10   9      156.45      168.58      7.95 o
  -2  10   9       55.05       39.89      8.08 o
  -1  10   9       13.21        8.66      5.89 o
   0  10   9       56.85       49.86      9.33 o
   1  10   9       24.79       17.70      8.01 o
   2  10   9       78.45       70.59      9.31 o
   3  10   9        0.77        4.24      7.97 o
  -5  11   9       16.75        4.66     17.28 o
  -4  11   9      103.89      128.91     14.55 o
  -3  11   9        0.10        0.00      6.16 o
  -2  11   9        1.86        0.00      6.98 o
  -1  11   9      312.37      319.55     10.44 o
   0  11   9      109.70      114.05     10.56 o
   1  11   9        1.48        2.53      8.44 o
   2  11   9        6.99        0.00      8.51 o
   3  11   9       14.08        1.97      8.87 o
  -5  12   9       24.72        9.31     17.49 o
  -4  12   9       26.87       37.71     16.72 o
  -3  12   9       11.47       12.87      7.01 o
  -2  12   9       92.62       93.57      8.53 o
  -1  12   9       30.12       31.54      9.29 o
   0  12   9       93.61      120.56     10.75 o
   1  12   9       92.48       81.00      9.83 o
   2  12   9        0.39        0.00     11.23 o
   3  12   9        9.58        0.00      9.77 o
  -5  13   9        6.12       31.95     18.59 o
  -4  13   9       45.94       26.86     20.65 o
  -3  13   9        8.41        0.90      7.51 o
  -2  13   9      416.05      397.67     13.48 o
  -1  13   9       90.60       94.27      9.28 o
   0  13   9      605.81      630.72     17.91 o
   1  13   9      100.29      101.23     11.45 o
   2  13   9       32.56       32.36      9.92 o
   3  13   9       10.63        6.01     10.29 o
  -4  14   9       97.20      131.25     23.48 o
  -3  14   9      436.59      423.22     17.02 o
  -2  14   9       24.55       13.18      9.86 o
  -1  14   9      165.49      182.29     12.28 o
   0  14   9        8.92       12.84     10.11 o
   1  14   9      205.58      216.46     17.95 o
   2  14   9       17.86       25.67     10.90 o
   3  14   9       19.17       15.53     10.64 o
  -4  15   9      396.64      411.81     30.03 o
  -3  15   9       53.94       77.40     13.36 o
  -2  15   9      888.31      919.29     24.15 o
  -1  15   9        0.15        0.00      9.75 o
   0  15   9      373.24      354.45     15.87 o
   1  15   9        2.14        0.00     11.03 o
   2  15   9      181.55      194.49     19.88 o
   3  15   9       22.60       19.57     10.84 o
  -4  16   9       88.28       71.06     13.50 o
  -3  16   9      599.80      651.06     41.60 o
  -2  16   9       27.40       20.69     13.76 o
  -1  16   9      636.52      644.89     20.67 o
   0  16   9        2.84        0.81     10.68 o
   1  16   9      275.04      296.48     15.45 o
   2  16   9       44.01       72.46     14.40 o
  -4  17   9      349.74      279.72     46.20 o
  -3  17   9       46.80       36.27     13.65 o
  -2  17   9      406.28      440.91     24.25 o
  -1  17   9       70.63       77.77     13.02 o
   0  17   9      531.15      603.14     19.16 o
   1  17   9       92.53       88.28     13.06 o
   2  17   9      116.31      119.63     15.51 o
  -4  18   9       34.20       36.20     10.43 o
  -3  18   9      142.68      150.69     16.26 o
  -2  18   9        3.61        0.00     15.08 o
  -1  18   9      706.67      732.43     23.70 o
   0  18   9        0.43       22.08     11.83 o
   1  18   9       65.08       69.35     14.65 o
   2  18   9       46.69       85.43     19.41 o
  -3  19   9       14.00       28.50     14.29 o
  -2  19   9      375.32      388.26     20.24 o
  -1  19   9       71.53       86.10     16.30 o
   0  19   9       91.76      100.98     13.49 o
   1  19   9       17.50       14.96     14.10 o
   2  19   9      278.32      312.35     19.71 o
  -3  20   9      105.79      118.73     27.27 o
  -2  20   9        0.11       17.63     17.22 o
  -1  20   9      100.43      100.12     14.99 o
   0  20   9        7.18       15.20     12.75 o
   1  20   9        1.49        0.00     14.23 o
  -3  21   9       28.72       99.00     50.73 o
  -2  21   9        1.63       10.16     20.40 o
  -1  21   9       25.84       39.22     14.67 o
   0  21   9       87.97       83.94     14.34 o
   1  21   9       59.92       66.86     15.94 o
  -2  22   9        0.13        0.00     26.13 o
  -1  22   9       30.30       37.09     20.26 o
   0  22   9        0.02        5.01     15.09 o
   1  22   9        0.29        2.93     19.49 o
  -1  23   9       43.20       91.24     22.81 o
   0  23   9       49.91       46.01     18.89 o
  -5   0  10      317.23      318.85     24.64 o
  -4   0  10       17.43        0.00     15.61 o
  -3   0  10     3072.09     3007.94     63.50 o
  -2   0  10      405.45      384.65     16.83 o
  -1   0  10      418.84      385.81     16.63 o
   0   0  10       92.22      111.35     23.28 o
   1   0  10      266.47      278.03     26.14 o
   2   0  10      179.00      178.24     14.60 o
   3   0  10       64.20       73.02     13.64 o
  -5   1  10        0.46        5.21     11.80 o
  -4   1  10      851.28      896.23     24.44 o
  -3   1  10       67.80       57.49      6.01 o
  -2   1  10      872.33      881.85     16.65 o
  -1   1  10      840.91      824.80     15.49 o
   0   1  10      931.21      906.90     19.56 o
   1   1  10      668.56      645.26     15.16 o
   2   1  10      119.68      111.11     10.14 o
   3   1  10      165.59      178.83     12.58 o
  -5   2  10      557.61      510.81     38.01 o
  -4   2  10      175.51      123.13     13.01 o
  -3   2  10     1238.12     1144.70     25.00 o
  -2   2  10        3.85        0.00      6.62 o
  -1   2  10      988.28     1002.05     18.20 o
   0   2  10      201.38      189.61     11.00 o
   1   2  10       72.01       84.37      9.68 o
   2   2  10      120.61      124.48      9.76 o
   3   2  10       34.76       41.41      9.03 o
  -5   3  10       24.15       27.23     14.09 o
  -4   3  10      135.35      157.14     16.39 o
  -3   3  10        1.50        0.00      6.57 o
  -2   3  10      342.11      339.33     10.00 o
  -1   3  10      372.73      381.66     10.09 o
   0   3  10      728.07      732.80     18.24 o
   1   3  10       82.22       92.09      8.40 o
   2   3  10       64.58       55.79      9.59 o
   3   3  10      118.71      121.32     10.32 o
  -5   4  10      182.52      177.60     15.45 o
  -4   4  10       13.34       18.83     11.57 o
  -3   4  10      924.45      892.80     15.23 o
  -2   4  10      188.67      191.19      8.80 o
  -1   4  10      102.34       86.22      7.15 o
   0   4  10       49.67       47.05     12.21 o
   1   4  10        1.23        2.33      8.32 o
   2   4  10       58.01       57.47      8.69 o
   3   4  10       21.12       31.83      9.33 o
  -5   5  10        6.93        0.00     10.83 o
  -4   5  10        6.54        0.00     11.13 o
  -3   5  10       87.40       77.15      6.78 o
  -2   5  10       16.10       10.99      6.17 o
  -1   5  10       56.56       59.12      6.89 o
   0   5  10       11.96        2.72      8.61 o
   1   5  10        5.19       15.00      8.90 o
   2   5  10        0.36        0.00      8.07 o
   3   5  10        3.34        6.54      9.11 o
  -5   6  10        3.05        0.00     11.03 o
  -4   6  10        6.09       12.66     11.85 o
  -3   6  10       99.55       93.68      7.03 o
  -2   6  10      209.91      208.24      8.38 o
  -1   6  10       83.95       85.86      7.34 o
   0   6  10        0.81        0.00      8.52 o
   1   6  10       10.37        0.00      9.37 o
   2   6  10        1.23        6.77      8.18 o
   3   6  10        0.03        0.00      8.57 o
  -5   7  10       22.34       34.38     13.15 o
  -4   7  10      155.44      174.64     14.55 o
  -3   7  10        0.50        0.00      6.05 o
  -2   7  10      296.62      302.29      9.56 o
  -1   7  10      158.39      164.41      9.12 o
   0   7  10       71.65       61.35      9.70 o
   1   7  10       25.70       21.07     10.00 o
   2   7  10       28.78       29.72      8.69 o
   3   7  10       15.67       13.04      9.44 o
  -5   8  10      275.85      242.40     19.33 o
  -4   8  10       21.59       40.76     15.32 o
  -3   8  10       64.67       64.35      6.96 o
  -2   8  10        1.43        0.00      6.42 o
  -1   8  10      578.36      584.51     17.62 o
   0   8  10      223.71      219.12     14.04 o
   1   8  10       68.85       69.95     10.66 o
   2   8  10      191.11      190.93     10.84 o
   3   8  10        0.51        1.86      9.57 o
  -5   9  10        9.47        0.00     15.64 o
  -4   9  10      434.20      428.31     22.55 o
  -3   9  10      113.08      101.24      7.89 o
  -2   9  10      966.63      978.03     20.53 o
  -1   9  10      173.29      179.91      9.60 o
   0   9  10      420.14      417.29     14.83 o
   1   9  10      137.25      137.34     11.99 o
   2   9  10       81.88       92.65     10.46 o
   3   9  10       29.90       47.57     10.27 o
  -5  10  10      451.40      468.40     42.07 o
  -4  10  10        9.50        2.94     15.36 o
  -3  10  10     1043.93     1067.56     18.98 o
  -2  10  10      624.49      592.65     14.23 o
  -1  10  10      346.59      369.44     16.28 o
   0  10  10      171.21      189.53     12.25 o
   1  10  10       62.96       74.06     10.21 o
   2  10  10      101.43      103.48     12.02 o
   3  10  10       20.94       25.12     10.17 o
  -4  11  10      795.97      822.74     49.86 o
  -3  11  10       82.90       96.04     10.73 o
  -2  11  10      771.85      806.47     19.36 o
  -1  11  10       21.65       22.64      9.69 o
   0  11  10      635.61      649.38     23.41 o
   1  11  10      268.70      294.14     13.93 o
   2  11  10       86.45      110.92     20.78 o
   3  11  10       83.01       73.90     12.03 o
  -4  12  10       89.01       71.91     17.62 o
  -3  12  10      177.73      174.84     13.10 o
  -2  12  10      177.95      181.21     12.09 o
  -1  12  10      773.75      800.48     19.50 o
   0  12  10      619.32      625.27     21.50 o
   1  12  10       98.31      105.86     11.12 o
   2  12  10       98.78      115.94     14.25 o
   3  12  10        3.47       17.67     11.59 o
  -4  13  10      417.42      446.59     31.66 o
  -3  13  10        0.83       14.83     12.14 o
  -2  13  10      461.68      489.29     18.37 o
  -1  13  10       11.90        0.00     12.33 o
   0  13  10      101.11      111.54     11.95 o
   1  13  10       69.76       73.08     11.23 o
   2  13  10       44.11       47.65     13.52 o
  -4  14  10       12.28       13.96     23.53 o
  -3  14  10      472.89      499.78     49.34 o
  -2  14  10      321.89      338.04     20.13 o
  -1  14  10      188.63      181.56     15.93 o
   0  14  10      229.69      248.68     16.22 o
   1  14  10      146.30      139.99     13.13 o
   2  14  10       31.69       22.60     13.03 o
  -4  15  10       21.96       27.37     11.54 o
  -3  15  10        2.67        6.06     12.92 o
  -2  15  10      120.22      116.79     16.15 o
  -1  15  10       20.29        0.92     13.23 o
   0  15  10        1.16        2.26     11.21 o
   1  15  10       12.02        9.58     12.06 o
   2  15  10       29.02       33.80     12.20 o
  -3  16  10        0.64       21.88     13.56 o
  -2  16  10        3.55        0.00     11.69 o
  -1  16  10       24.99        9.90     13.84 o
   0  16  10       51.20       53.95     12.19 o
   1  16  10       14.94        5.83     13.61 o
   2  16  10        0.76        0.00     13.86 o
  -3  17  10        0.20        0.00     16.49 o
  -2  17  10        0.90        0.00     12.35 o
  -1  17  10       37.06       46.51     15.44 o
   0  17  10        5.02       14.52     11.93 o
   1  17  10       13.14       10.28     13.68 o
   2  17  10        0.19        1.30     14.73 o
  -3  18  10       12.25        0.00     24.68 o
  -2  18  10       29.26       36.22     18.62 o
  -1  18  10      170.90      167.31     17.90 o
   0  18  10       51.20       61.49     13.16 o
   1  18  10        2.88        4.89     14.43 o
  -3  19  10        0.19        8.20     26.12 o
  -2  19  10       66.28      133.45     21.35 o
  -1  19  10       32.90       24.96     19.26 o
   0  19  10       33.86       34.90     13.34 o
   1  19  10       23.87       41.96     21.68 o
  -2  20  10       74.67       66.56     27.75 o
  -1  20  10       39.98       24.43     18.92 o
   0  20  10       61.29       81.17     16.03 o
  -1  21  10       54.29       64.50     20.61 o
   0  21  10       65.83       60.42     17.70 o
  -5   1  11        0.38        0.00     13.05 o
  -4   1  11       79.58       84.30     13.62 o
  -3   1  11       45.66       34.25      6.37 o
  -2   1  11       16.42        3.73      7.38 o
  -1   1  11      168.94      150.97     12.33 o
   0   1  11        0.75        0.37      9.23 o
   1   1  11        9.14        7.60      9.94 o
   2   1  11        1.07        0.00      9.35 o
   3   1  11        6.04       10.98     10.72 o
  -5   2  11      201.86      203.85     16.24 o
  -4   2  11      125.26      112.71     13.99 o
  -3   2  11      151.13      126.80      8.27 o
  -2   2  11      198.19      196.75     12.54 o
  -1   2  11       70.04       60.93     11.16 o
   0   2  11      216.17      218.61     14.58 o
   1   2  11        0.53        0.00      9.34 o
   2   2  11       43.39       22.11      9.99 o
   3   2  11        0.31        4.65     10.75 o
  -5   3  11      162.12      150.92     15.30 o
  -4   3  11      127.00      123.97     14.40 o
  -3   3  11      102.87      107.18      9.50 o
  -2   3  11       30.44       25.25      7.47 o
  -1   3  11      399.30      400.13     17.78 o
   0   3  11       77.41       81.06     10.60 o
   1   3  11      282.21      297.36     14.91 o
   2   3  11        0.11        0.00      9.06 o
   3   3  11       13.61       12.76     10.76 o
  -4   4  11      260.30      285.83     17.00 o
  -3   4  11      628.44      616.81     13.65 o
  -2   4  11      896.88      888.06     16.12 o
  -1   4  11      670.16      685.35     20.30 o
   0   4  11      460.41      496.42     16.16 o
   1   4  11       13.57        7.79     10.62 o
   2   4  11      187.20      193.34     13.27 o
   3   4  11        1.31       18.99     10.92 o
  -4   5  11      685.55      701.54     26.33 o
  -3   5  11      451.22      452.56     14.34 o
  -2   5  11       75.61       85.76      7.87 o
  -1   5  11      482.08      495.48     17.45 o
   0   5  11        9.33       25.68      9.90 o
   1   5  11      319.86      326.09     14.07 o
   2   5  11       15.01       20.78     11.21 o
   3   5  11       46.73       54.18     11.47 o
  -4   6  11      313.82      285.20     17.85 o
  -3   6  11      362.59      346.23     11.20 o
  -2   6  11     1316.72     1329.67     20.40 o
  -1   6  11       90.90       98.03     12.02 o
   0   6  11      505.75      511.35     16.63 o
   1   6  11        1.65       14.61      9.86 o
   2   6  11      190.20      196.20     15.52 o
  -4   7  11      173.66      181.62     20.94 o
  -3   7  11      129.97      133.41     11.15 o
  -2   7  11      707.75      721.66     18.12 o
  -1   7  11      217.91      233.48     13.96 o
   0   7  11      238.80      246.25     14.09 o
   1   7  11      472.00      522.50     27.42 o
   2   7  11        5.81       24.78     11.39 o
  -4   8  11      205.22      190.36     16.84 o
  -3   8  11      101.11      111.35     10.07 o
  -2   8  11      345.63      382.38     16.45 o
  -1   8  11        1.84        0.00     10.58 o
   0   8  11      253.59      267.86     13.56 o
   1   8  11        1.15        0.00     11.02 o
   2   8  11       65.06       61.99     11.96 o
  -4   9  11      231.56      218.99     17.34 o
  -3   9  11      111.36      110.27     12.50 o
  -2   9  11      399.15      399.31     13.96 o
  -1   9  11      393.51      390.13     18.62 o
   0   9  11       15.28       15.75     10.66 o
   1   9  11       65.75       67.10     12.19 o
   2   9  11       28.92       15.58     10.52 o
  -4  10  11       53.87       49.36     15.09 o
  -3  10  11        1.98        0.00      9.66 o
  -2  10  11       22.87       21.86      9.31 o
  -1  10  11        6.70       15.43     12.88 o
   0  10  11        0.82        0.00     10.55 o
   1  10  11        4.22       14.36     11.27 o
   2  10  11        1.95        0.69     10.54 o
  -4  11  11       12.66        0.25     17.32 o
  -3  11  11       36.56       35.57     10.82 o
  -2  11  11        6.05        0.00     11.12 o
  -1  11  11        5.52        1.35     13.08 o
   0  11  11       99.29       86.66     11.87 o
   1  11  11       29.08       28.57     12.77 o
   2  11  11        0.11        3.98     10.98 o
  -4  12  11       17.71       22.03     18.52 o
  -3  12  11       48.56       44.29     12.41 o
  -2  12  11        5.17        5.21     11.60 o
  -1  12  11      117.70      132.03     26.74 o
   0  12  11       35.21       34.87     11.71 o
   1  12  11       42.54       39.02     12.49 o
   2  12  11       27.72        7.96     13.88 o
  -3  13  11       22.76       29.31     17.67 o
  -2  13  11       18.77       21.81     12.08 o
  -1  13  11      128.17      146.74     16.09 o
   0  13  11       23.88        0.00     11.48 o
   1  13  11       97.64       96.68     14.78 o
   2  13  11        2.89       27.59     16.55 o
  -3  14  11      145.85      141.64     18.25 o
  -2  14  11      164.14      181.76     16.81 o
  -1  14  11       83.76       85.64     15.64 o
   0  14  11       60.93       70.85     12.68 o
   1  14  11        7.02       15.46     13.77 o
  -3  15  11      185.86      199.13     20.34 o
  -2  15  11      156.12      194.74     17.50 o
  -1  15  11      340.07      328.10     22.76 o
   0  15  11       26.74       20.25     13.32 o
   1  15  11      119.80      132.37     15.66 o
  -3  16  11      178.55      165.21     28.78 o
  -2  16  11      228.34      256.65     35.67 o
  -1  16  11        4.31        0.00     16.90 o
   0  16  11      154.37      181.47     16.24 o
   1  16  11        5.58        7.56     14.45 o
  -2  17  11      104.11       63.67     26.94 o
  -1  17  11      180.31      201.53     30.05 o
   0  17  11       92.72      102.01     17.58 o
  -2  18  11       53.59       63.62     26.89 o
  -1  18  11       28.46       45.99     19.34 o
   0  18  11      203.73      213.11     19.91 o
  -4   0  12      255.05      240.19     25.14 o
  -3   0  12       19.92       22.16     13.10 o
  -2   0  12     1493.16     1567.54     53.31 o
  -1   0  12        2.96        1.47     14.36 o
   0   0  12      297.04      274.98     19.54 o
   1   0  12        3.26       16.24     15.48 o
   2   0  12       97.43       97.60     19.32 o
  -4   1  12       54.13       50.29     15.81 o
  -3   1  12      598.35      619.34     21.68 o
  -2   1  12       32.02       35.15     12.28 o
  -1   1  12      370.17      379.18     16.69 o
   0   1  12      123.83      114.10     12.00 o
   1   1  12      239.61      279.68     13.71 o
   2   1  12       69.65       48.43     14.26 o
  -4   2  12      490.91      482.45     21.10 o
  -3   2  12       26.24       10.44      8.55 o
  -2   2  12      651.34      624.06     23.22 o
  -1   2  12       10.61       13.46     13.00 o
   0   2  12      371.78      400.28     17.14 o
   1   2  12        0.61        5.18     11.15 o
   2   2  12       31.49       28.55     15.15 o
  -4   3  12       10.24       13.69     13.81 o
  -3   3  12      107.01      130.71     12.26 o
  -2   3  12       91.68       92.38     27.72 o
  -1   3  12      142.08      144.68     18.47 o
   0   3  12       29.08       37.14     12.21 o
   1   3  12      187.86      192.36     12.77 o
   2   3  12       12.64       14.89     13.60 o
  -4   4  12      149.20      146.10     15.97 o
  -3   4  12       12.98       18.89      8.57 o
  -2   4  12      396.20      400.69     21.06 o
  -1   4  12       30.73        7.18     15.53 o
   0   4  12       68.60       56.32     11.41 o
   1   4  12        0.65        0.95     10.45 o
   2   4  12        0.93       15.16     13.32 o
  -4   5  12       17.71       30.24     14.28 o
  -3   5  12        2.44        0.00      9.51 o
  -2   5  12       20.55       32.60     14.64 o
  -1   5  12        1.06        1.24     20.92 o
   0   5  12        5.10       12.34     13.09 o
   1   5  12        6.28        0.00     10.73 o
   2   5  12        0.64        0.00     16.37 o
  -4   6  12        0.22        0.00     14.17 o
  -3   6  12        6.15       19.18     10.80 o
  -2   6  12       25.51       19.42     12.01 o
  -1   6  12       37.63       37.46     20.19 o
   0   6  12        4.84       12.44     12.41 o
   1   6  12        0.05        0.00     10.59 o
   2   6  12        1.12        3.93     13.75 o
  -4   7  12        1.10       27.04     26.84 o
  -3   7  12      110.04      110.60     11.99 o
  -2   7  12       12.11        8.86     14.16 o
  -1   7  12      136.39      159.17     15.79 o
   0   7  12       16.46        8.78     12.09 o
   1   7  12       29.65       36.86     11.39 o
   2   7  12        1.79        8.21     13.91 o
  -3   8  12        1.46        0.25     11.11 o
  -2   8  12       41.91       63.73     14.80 o
  -1   8  12       14.77       16.11     16.08 o
   0   8  12      172.51      176.25     15.04 o
   1   8  12       12.53       18.27     11.26 o
  -3   9  12      292.29      305.54     18.07 o
  -2   9  12        3.20        1.85     14.04 o
  -1   9  12      463.37      442.54     24.00 o
   0   9  12        6.41       41.08     13.23 o
   1   9  12      141.95      151.69     15.65 o
  -3  10  12      101.74       98.23     14.95 o
  -2  10  12      518.63      578.62     27.06 o
  -1  10  12       52.91       56.81     17.23 o
   0  10  12      131.31      132.63     14.47 o
   1  10  12        6.58       10.69     13.89 o
  -3  11  12      521.14      573.33     33.40 o
  -2  11  12        0.16        0.00     16.85 o
  -1  11  12      416.76      450.19     24.90 o
   0  11  12        5.31       16.75     13.36 o
   1  11  12      204.79      222.40     17.27 o
  -3  12  12        0.44       14.62     16.81 o
  -2  12  12      121.86      156.21     19.37 o
  -1  12  12       14.19       15.42     17.60 o
   0  12  12      209.97      217.49     16.46 o
   1  12  12       50.99       54.61     15.12 o
  -2  13  12       16.41        2.24     17.52 o
  -1  13  12      261.77      307.11     23.05 o
   0  13  12        4.85        0.00     13.86 o
  -2  14  12      178.44      191.55     21.52 o
  -1  14  12       31.06       33.73     18.51 o
   0  14  12       48.85       56.06     18.10 o
  -2  15  12        2.73       62.80     19.26 o
  -1  15  12       87.35       75.53     19.66 o
   0  15  12       19.07       26.42     16.84 o
  -3   1  13       51.06       20.71     11.30 o
  -2   1  13        4.15       12.84     17.06 o
  -1   1  13       10.93       12.24     17.09 o
   0   1  13       20.33       24.58     12.07 o
   1   1  13        3.97        0.00     12.94 o
  -3   2  13       25.69        7.47     11.10 o
  -2   2  13      108.94      133.24     19.11 o
  -1   2  13       59.67       24.91     14.59 o
   0   2  13       58.78       46.42     12.25 o
   1   2  13       32.73       51.34     14.21 o
  -3   3  13      153.45      161.18     13.03 o
  -2   3  13        6.04       28.56     35.43 o
  -1   3  13       50.09       54.47     18.31 o
   0   3  13       35.88       40.34     12.37 o
   1   3  13       28.06       25.95     15.01 o
  -3   4  13       38.95       54.81     11.59 o
  -2   4  13      358.89      388.28     35.77 o
  -1   4  13      223.12      212.47     21.30 o
   0   4  13      261.12      285.53     16.87 o
   1   4  13       69.99       95.36     20.62 o
  -3   5  13      543.39      622.31     30.79 o
  -2   5  13       52.34       84.64     23.99 o
  -1   5  13      155.30      152.75     20.05 o
   0   5  13       50.85       69.04     12.87 o
   1   5  13       23.77       44.42     13.76 o
  -3   6  13       70.23       66.38     14.24 o
  -2   6  13      242.91      298.28     29.51 o
  -1   6  13      271.03      199.19     20.91 o
   0   6  13       67.62       75.11     14.30 o
  -3   7  13      227.32      244.16     27.49 o
  -2   7  13       12.40       31.04     18.13 o
  -1   7  13      389.39      403.38     24.87 o
   0   7  13       46.09       55.67     18.83 o
  -2   8  13       73.93       80.95     19.09 o
  -1   8  13       26.93       49.12     18.27 o
   0   8  13       11.73       24.55     13.98 o
  -2   9  13       33.18       43.92     18.38 o
  -1   9  13      183.80      181.20     21.54 o
   0   9  13       99.24      135.43     15.73 o
  -2  10  13        0.68       13.26     17.94 o
  -1  10  13        1.42        0.00     17.32 o
   0  10  13        0.20        8.65     16.17 o
  -1  11  13        8.35        0.00     18.11 o
 
